# Supplementary material for: Lamin B1 is required for mature neuron-specific gene expression during olfactory sensory neuron differentiation
Source: Nat Commun. 2017 Apr 20;8:15098. doi: 10.1038/ncomms15098 (PMC5411488; doi:10.1038/ncomms15098)
Supplement: Supplementary Data 1 — List of genes down regulated in Lmnb1-/- cells by RNA-seq [file ncomms15098-s2.xlsx]

## Sheet: Table1.txt
Num	logFC	logCPM	LR	PValue	rownames	Gene
3983	-1.38844	4.10235	53.0768	3.21e-13	3983	C130074G19Rik
2940	-1.29456	4.8016	46.5052	9.14e-12	2940	Apba1
11963	-1.36001	3.76575	45.9255	1.23e-11	11963	Lrrc3b
18323	-1.32076	4.5544	44.1205	3.09e-11	18323	Rtn4rl1
15321	-1.46584	3.74821	42.5607	6.85e-11	15321	Olfr536
20253	-1.24336	5.57335	42.0947	8.7e-11	20253	Syngr1
19041	-1.15255	4.47669	41.0743	1.47e-10	19041	Slc1a2
5341	-1.07599	4.83774	40.0658	2.46e-10	5341	Coro2a
11137	-1.48184	4.0062	39.1218	3.98e-10	11137	Kcns3
20284	-1.14361	5.49048	37.5201	9.05e-10	20284	Syt7
11054	-1.60646	4.16415	37.4282	9.48e-10	11054	Kcna6
4799	-1.17675	4.90142	37.2605	1.03e-09	4799	Cend1
18585	-1.53486	4.63663	36.8107	1.3e-09	18585	Sec14l5
8048	-1.27894	5.79817	36.5395	1.5e-09	8048	Gadl1
1736	-1.31941	4.86269	35.7772	2.21e-09	1736	6430548M08Rik
20866	-1.10253	4.91562	35.046	3.22e-09	20866	Tmem117
4917	-1.61975	2.96186	34.9789	3.33e-09	4917	Chgb
21073	-1.22359	4.56609	34.6693	3.91e-09	21073	Tmod2
19251	-1.34505	3.85303	34.6065	4.04e-09	19251	Slc45a1
18494	-1.11003	3.99565	34.2554	4.83e-09	18494	Scg3
15884	-1.01832	4.29123	33.4483	7.32e-09	15884	Pak3
2176	-1.58227	3.8479	32.7007	1.07e-08	2176	Aatk
15847	-1.08494	4.20531	32.4608	1.22e-08	15847	P4htm
7734	-1.16412	4.14105	31.7045	1.8e-08	7734	Fhad1
16886	-1.51031	5.41498	31.052	2.51e-08	16886	Ppp2r2c
2415	-1.23265	3.53939	30.9265	2.68e-08	2415	Adam23
10993	-1.19646	3.56798	30.7535	2.93e-08	10993	Jam3
11064	-1.57546	5.83579	30.5842	3.2e-08	11064	Kcnc4
7700	-1.05509	4.857	30.4869	3.36e-08	7700	Fgf12
18641	-1.00738	5.20541	29.9908	4.34e-08	18641	Sema7a
11887	-1.15372	4.87843	29.9112	4.52e-08	11887	Lpcat4
21568	-0.920792	4.98139	29.8061	4.77e-08	21568	Ttc9
9653	-1.17577	4.48578	29.4074	5.87e-08	9653	Gpr162
13819	-0.95389	4.91472	29.3604	6.01e-08	13819	Nacad
22434	-1.27699	4.72676	29.1863	6.57e-08	22434	Vwa3a
10989	-1.15166	5.41465	28.7543	8.22e-08	10989	Jakmip1
1723	-1.09112	4.86324	28.4392	9.67e-08	1723	6330416G13Rik
20288	-1.12955	3.96655	28.2058	1.09e-07	20288	Sytl2
19244	-0.893308	4.65211	28.2012	1.09e-07	19244	Slc43a2
20141	-1.05454	4.58289	28.1257	1.14e-07	20141	Stxbp5l
16617	-1.07785	5.56743	28.0717	1.17e-07	16617	Plxna3
20270	-1.13541	5.34586	27.9821	1.22e-07	20270	Syt1
21634	-1.28384	5.15015	27.946	1.25e-07	21634	Tusc5
19477	-0.94242	5.24218	27.8198	1.33e-07	19477	Snca
11053	-0.942856	4.9098	27.7974	1.35e-07	11053	Kcna5
6041	-0.972279	4.66003	27.7501	1.38e-07	6041	Dclk3
18516	-1.06199	5.55054	27.6492	1.45e-07	18516	Scn3b
10053	-1.18706	5.35359	27.4034	1.65e-07	10053	Hcn2
14297	-1.1611	5.45201	27.3784	1.67e-07	14297	Nptx2
5681	-1.63895	2.67706	27.2493	1.79e-07	5681	Cxcl5
19323	-1.19833	5.74056	26.9035	2.14e-07	19323	Slc8a1
11611	-1.28461	3.2198	26.8833	2.16e-07	11611	Lamb1
6330	-1.26297	4.08367	26.8738	2.17e-07	6330	Dlgap3
11809	-0.981716	4.27361	26.7251	2.35e-07	11809	Lingo1
20208	-0.894136	4.44912	26.4206	2.75e-07	20208	Sv2b
20207	-1.0714	3.79676	26.162	3.14e-07	20207	Sv2a
20828	-1.02732	5.62261	26.1181	3.21e-07	20828	Tmcc2
5868	-1.04173	5.23573	25.9623	3.48e-07	5868	D130043K22Rik
22507	-1.00207	4.54563	25.9222	3.55e-07	22507	Wdr54
8163	-1.16529	3.70429	25.7772	3.83e-07	8163	Gcnt7
11010	-0.981474	4.39554	25.4437	4.55e-07	11010	Jph3
12004	-0.956009	5.50126	25.4381	4.57e-07	12004	Lrrn1
18501	-1.22116	3.51912	25.4233	4.6e-07	18501	Scgn
16140	-1.15895	4.97496	25.2381	5.07e-07	16140	Pde7b
6301	-1.04645	4.41071	25.2354	5.07e-07	6301	Diras1
991	-0.915655	4.98367	25.189	5.2e-07	991	3632451O06Rik
8166	-0.924989	4.4568	24.8898	6.07e-07	8166	Gdap1
5643	-1.22478	5.82263	24.8294	6.26e-07	5643	Ctxn3
7314	-1.32322	4.94522	24.7062	6.68e-07	7314	Fam131c
18518	-1.4056	7.01894	24.3762	7.92e-07	18518	Scn4b
19270	-0.876272	4.72625	24.3195	8.16e-07	19270	Slc4a8
5184	-1.36359	6.2724	24.2744	8.35e-07	5184	Cngb1
16127	-1.03078	5.06732	24.0827	9.23e-07	16127	Pde4a
8018	-1.08616	5.92621	24.0768	9.26e-07	8018	Gabbr1
6642	-1.06025	3.59098	23.9782	9.74e-07	6642	Dyrk4
12231	-0.799077	4.90939	23.9568	9.85e-07	12231	Mapk10
16082	-1.11368	6.31315	23.8486	1.04e-06	16082	Pcolce2
17277	-0.827376	4.7192	23.8246	1.06e-06	17277	Ptdss2
3492	-1.05983	5.91525	23.8067	1.07e-06	3492	B4galnt3
8074	-0.912751	4.00035	23.7136	1.12e-06	8074	Galntl1
16625	-0.843904	4.34727	23.7041	1.12e-06	16625	Pm20d2
14495	-1.02109	5.66151	23.6713	1.14e-06	14495	Nxph3
20057	-1.08187	3.72808	23.6285	1.17e-06	20057	Stbd1
2107	-0.964462	4.55194	23.6324	1.17e-06	2107	AI836003
21586	-0.91156	4.14024	23.613	1.18e-06	21586	Ttll6
4378	-1.17233	3.79804	23.4387	1.29e-06	4378	Ccdc33
16016	-1.22821	5.67786	23.2408	1.43e-06	16016	Pcdhb1
14356	-1.29192	5.61717	23.2006	1.46e-06	14356	Nrn1l
19079	-1.16339	5.46942	23.1892	1.47e-06	19079	Slc24a2
5108	-1.07966	5.86444	23.1307	1.51e-06	5108	Clgn
14722	-3.4062	0.797399	22.9313	1.68e-06	14722	Olfr1178
4213	-0.916222	3.94822	22.8709	1.73e-06	4213	Car2
21837	-1.45056	8.54979	22.8606	1.74e-06	21837	Umodl1
18828	-0.881946	4.11581	22.8587	1.74e-06	18828	Sgtb
10070	-1.57715	2.85531	22.85	1.75e-06	10070	Hdac9
19854	-1.11974	5.881	22.5065	2.09e-06	19854	Spock2
19363	-0.940654	4.06829	22.3874	2.23e-06	19363	Slit1
3143	-0.949124	3.99466	22.3103	2.32e-06	3143	Armc2
17755	-0.825088	4.43237	22.1876	2.47e-06	17755	Reep1
15802	-0.803684	4.54776	22.1691	2.5e-06	15802	Otud3
5183	-1.50089	6.47223	22.0442	2.66e-06	5183	Cnga4
17272	-1.22186	3.3813	21.943	2.81e-06	17272	Ptchd1
13381	-0.968657	3.68462	21.9105	2.86e-06	13381	Mpp3
4128	-0.821723	4.29691	21.911	2.86e-06	4128	Cadm3
16123	-1.09555	6.39507	21.8823	2.9e-06	16123	Pde1c
4231	-1.23504	6.72212	21.85	2.95e-06	4231	Carns1
6822	-1.1217	6.34602	21.6754	3.23e-06	6822	Efr3b
3846	-0.882876	4.06191	21.6216	3.32e-06	3846	Bok
6680	-1.10192	3.48752	21.5901	3.38e-06	6680	E130309D14Rik
6794	-1.02681	3.78067	21.5406	3.46e-06	6794	Efcab10
20098	-1.00126	4.37205	21.5303	3.48e-06	20098	Stmn4
3386	-1.26069	4.56838	21.4948	3.55e-06	3386	Atp8b3
7246	-1.02573	3.47924	21.4594	3.61e-06	7246	Fabp7
20015	-0.882115	4.05055	21.4065	3.72e-06	20015	St6galnac6
19470	-0.839008	4.70044	21.3766	3.77e-06	19470	Snap91
9551	-0.885172	5.56588	21.3414	3.84e-06	9551	Golga7b
18300	-0.90456	5.09712	21.3292	3.87e-06	18300	Rsph9
4409	-0.98528	3.62038	21.2475	4.04e-06	4409	Ccdc65
12048	-0.928778	4.31408	21.1969	4.14e-06	12048	Ltk
8291	-1.31622	3.38511	21.152	4.24e-06	8291	Gldc
13936	-0.88654	5.35938	21.1221	4.31e-06	13936	Ndrg4
2578	-0.918811	5.62226	21.0565	4.46e-06	2578	Agtpbp1
6741	-0.881636	5.41693	21.0323	4.52e-06	6741	Ebf4
19607	-1.19325	3.69553	20.9501	4.71e-06	19607	Snph
14027	-1.14422	3.35908	20.932	4.76e-06	14027	Neu2
5118	-1.23165	3.11168	20.7425	5.25e-06	5118	Clip4
15112	-3.59983	0.330393	20.7309	5.29e-06	15112	Olfr279
7029	-0.938549	5.40833	20.6455	5.53e-06	7029	Epb4.9
2570	-0.931938	4.04663	20.5697	5.75e-06	2570	Agpat9
2240	-0.902882	4.81703	20.483	6.02e-06	2240	Abhd3
2980	-1.31104	5.32727	20.3786	6.35e-06	2980	Apod
3366	-0.889774	4.89311	20.1208	7.27e-06	3366	Atp6v0e2
6441	-1.07496	5.09405	20.0807	7.42e-06	6441	Dner
11240	-0.893864	4.85495	20.0532	7.53e-06	11240	Kif9
7259	-1.24564	6.37195	20.0133	7.69e-06	7259	Faim2
14573	-1.24441	6.52551	19.7816	8.68e-06	14573	Olfm1
6443	-1.04576	5.57598	19.7629	8.77e-06	6443	Dnm1
11057	-1.05639	6.25733	19.6664	9.22e-06	11057	Kcnab2
20099	-1.4054	9.98084	19.5961	9.57e-06	20099	Stom
8532	-1.24565	5.63374	19.5851	9.62e-06	8532	Gm11992
18519	-0.988148	5.41143	19.5862	9.62e-06	18519	Scn5a
17494	-0.911623	5.66526	19.582	9.64e-06	17494	Rab6b
2879	-1.3598	6.92911	19.5584	9.76e-06	2879	Ano2
21359	-1.02484	5.22633	19.5476	9.81e-06	21359	Trim45
5910	-1.07237	6.4235	19.5417	9.84e-06	5910	D430042O09Rik
15007	-1.89402	2.09311	19.4491	1.03e-05	15007	Olfr1507
16085	-1.13533	7.11156	19.4344	1.04e-05	16085	Pcp4l1
9650	-1.34257	3.38932	19.4226	1.05e-05	9650	Gpr158
19905	-0.797587	4.52548	19.3896	1.07e-05	19905	Srcin1
21537	-1.16748	6.17814	19.2724	1.13e-05	21537	Ttc21a
3954	-0.902591	5.65408	19.1262	1.22e-05	3954	Bzrap1
18534	-0.856145	5.08493	19.0777	1.26e-05	18534	Scrn1
6968	-0.843437	4.26841	18.9801	1.32e-05	6968	Eml5
326	-0.997947	3.71391	18.9222	1.36e-05	326	1700026J04Rik
19802	-1.07167	5.12297	18.8996	1.38e-05	19802	Spef2
12194	-1.05705	5.8674	18.8237	1.43e-05	12194	Manea
12212	-0.878993	4.76501	18.7885	1.46e-05	12212	Map3k12
22837	-0.848288	5.23767	18.794	1.46e-05	22837	Zfand2a
10477	-0.802794	4.05532	18.6962	1.53e-05	10477	Htatip2
6965	-1.01896	6.3228	18.6769	1.55e-05	6965	Eml2
14895	-2.0214	1.52171	18.6607	1.56e-05	14895	Olfr1364
11250	-1.3636	7.54052	18.634	1.58e-05	11250	Kirrel2
1929	-1.08332	5.50746	18.6147	1.6e-05	1929	A330021E22Rik
6594	-1.10323	4.96606	18.5684	1.64e-05	6594	Dusp14
6295	-0.918368	3.57397	18.5249	1.68e-05	6295	Dio2
12240	-0.740829	4.50896	18.4658	1.73e-05	12240	Mapk4
1070	-0.931025	3.63967	18.4298	1.76e-05	1070	4922501L14Rik
21500	-1.11094	6.80493	18.3576	1.83e-05	21500	Tspan7
2414	-0.859494	4.75301	18.3553	1.83e-05	2414	Adam22
11320	-0.970952	5.83721	18.3491	1.84e-05	11320	Klhl5
18372	-1.35338	7.86602	18.2965	1.89e-05	18372	S100a5
5143	-1.20446	6.85664	18.2637	1.92e-05	5143	Clstn2
13884	-0.876743	4.69408	18.1725	2.02e-05	13884	Ncam2
11715	-0.812418	4.87434	18.1507	2.04e-05	11715	Ldoc1l
11106	-0.861963	4.04727	18.1167	2.08e-05	11106	Kcnk10
4686	-1.51819	3.46953	18.1035	2.09e-05	4686	Cdh23
2477	-1.27826	8.30728	18.0796	2.12e-05	2477	Adcy3
18495	-0.723297	4.80968	18.0146	2.19e-05	18495	Scg5
4447	-0.965499	3.43978	17.9286	2.29e-05	4447	Ccdc96
15770	-0.825347	5.34611	17.9228	2.3e-05	15770	Oscp1
11235	-0.815693	5.72913	17.9264	2.3e-05	11235	Kif5a
7378	-1.14561	6.10935	17.9032	2.32e-05	7378	Fam179a
5181	-1.2799	8.11599	17.8736	2.36e-05	5181	Cnga2
7395	-0.935065	3.59356	17.848	2.39e-05	7395	Fam18a
5390	-0.767331	5.04777	17.826	2.42e-05	5390	Cplx2
4291	-1.00223	6.19142	17.7779	2.48e-05	4291	Cbx4
14194	-0.793041	4.15447	17.7729	2.49e-05	14194	Nmnat2
4916	-1.35804	8.08354	17.6906	2.6e-05	4916	Chga
4295	-0.943632	3.96523	17.6563	2.65e-05	4295	Cbx8
7462	-0.861876	4.95765	17.64	2.67e-05	7462	Fam5b
15692	-3.23516	0.295927	17.5604	2.78e-05	15692	Olfr984
1613	-0.740979	5.23532	17.5431	2.81e-05	1613	5031439G07Rik
16352	-0.903344	3.58181	17.5087	2.86e-05	16352	Phtf2
20266	-0.976474	6.22279	17.5028	2.87e-05	20266	Syp
6572	-0.753569	5.02907	17.4401	2.97e-05	6572	Dtx3
18045	-1.52578	2.87825	17.3888	3.05e-05	18045	Rnf183
6784	-1.11504	6.48254	17.3662	3.08e-05	6784	Eef1a2
4384	-0.901562	5.16708	17.3006	3.19e-05	4384	Ccdc40
19208	-0.751908	4.26265	17.2969	3.2e-05	19208	Slc37a1
19294	-1.12464	3.99135	17.279	3.23e-05	19294	Slc6a17
7313	-1.21148	2.89683	17.1806	3.4e-05	7313	Fam131b
20281	-1.14653	2.95716	17.1494	3.46e-05	20281	Syt4
13760	-0.84327	5.12602	17.0961	3.55e-05	13760	Myo5a
17406	-0.812586	3.83458	16.9777	3.78e-05	17406	Pygo1
15374	-1.96546	1.7038	16.8522	4.04e-05	15374	Olfr6
21583	-0.983267	4.38183	16.838	4.07e-05	21583	Ttll3
11059	-0.812237	4.39256	16.8249	4.1e-05	11059	Kcnb1
19467	-0.810331	4.88262	16.7564	4.25e-05	19467	Snap25
3883	-0.921635	3.65201	16.7466	4.27e-05	3883	Brdt
6570	-1.07479	5.70101	16.7131	4.35e-05	6570	Dtx1
16855	-0.810479	3.86341	16.7049	4.37e-05	16855	Ppp1r1a
2567	-0.825335	4.03588	16.6695	4.45e-05	2567	Agpat4
17773	-1.17747	2.85282	16.5539	4.73e-05	17773	Reln
9735	-1.10576	6.43309	16.4628	4.96e-05	9735	Gramd1c
1843	-0.825059	4.17281	16.4567	4.98e-05	1843	9330182L06Rik
11080	-0.968437	5.73114	16.4483	5e-05	11080	Kcnh3
6815	-1.00688	5.54458	16.4331	5.04e-05	6815	Efna3
20935	-1.08851	3.17212	16.4173	5.08e-05	20935	Tmem181c-ps
7022	-0.782021	5.54259	16.4064	5.11e-05	7022	Epb4.1l1
180	-0.688495	4.55584	16.3785	5.19e-05	180	1700003M02Rik
19674	-0.757612	4.061	16.3692	5.21e-05	19674	Socs5
3094	-0.851542	4.42348	16.3476	5.27e-05	3094	Arhgef3
17476	-0.793688	3.83742	16.3451	5.28e-05	17476	Rab3b
22462	-0.851835	3.88916	16.2869	5.44e-05	22462	Wbscr17
3698	-0.873448	3.75057	16.2435	5.57e-05	3698	Bbs7
11122	-1.60147	3.15386	16.1925	5.72e-05	11122	Kcnmb3
21913	-0.686068	4.68208	16.1946	5.72e-05	21913	Usp21
23270	-0.893557	3.57942	16.181	5.76e-05	23270	Zmynd10
22478	-0.919971	5.27313	16.1681	5.8e-05	22478	Wdr17
20376	-0.755833	5.18617	16.1649	5.81e-05	20376	Tarsl2
16332	-0.710501	4.1906	16.1215	5.94e-05	16332	Phka1
18466	-0.721556	4.21949	16.0871	6.05e-05	18466	Scamp5
5779	-1.7185	1.8519	16.0736	6.09e-05	5779	Cyp2j12
19005	-0.746446	4.49441	16.0652	6.12e-05	19005	Slc14a2
13699	-0.775412	4.44468	15.9661	6.45e-05	13699	Mycbp
14837	-2.17165	1.26775	15.9578	6.48e-05	14837	Olfr1301
17936	-1.14989	7.43804	15.9574	6.48e-05	17936	Ric8b
173	-0.819301	4.03822	15.9554	6.49e-05	173	1700003E16Rik
11972	-0.825772	4.31512	15.9268	6.58e-05	11972	Lrrc48
17619	-1.28667	2.90666	15.9056	6.66e-05	17619	Rasgrp4
4407	-0.705859	4.32566	15.8681	6.79e-05	4407	Ccdc64
11081	-0.782751	4.78824	15.8362	6.91e-05	11081	Kcnh4
11251	-0.917763	3.7733	15.7852	7.1e-05	11251	Kirrel3
18031	-0.972366	4.36939	15.7752	7.13e-05	18031	Rnf150
8019	-0.809572	4.36646	15.7084	7.39e-05	8019	Gabbr2
6534	-1.11629	3.25295	15.7042	7.41e-05	6534	Drd2
4732	-0.845982	4.63838	15.6961	7.44e-05	4732	Cdkl4
4168	-0.900103	3.42485	15.6653	7.56e-05	4168	Camkk2
13571	-0.787197	5.37621	15.6198	7.74e-05	13571	Mtap6
9503	-1.3411	8.27663	15.6085	7.79e-05	9503	Gnal
16242	-0.882982	5.68728	15.5951	7.85e-05	16242	Pex5l
5000	-0.965816	3.27961	15.5885	7.87e-05	5000	Cidea
1517	-1.00213	6.72489	15.5596	7.99e-05	1517	4933407C03Rik
3319	-0.907237	5.11911	15.528	8.13e-05	3319	Atp1a2
20245	-0.750008	3.91542	15.5233	8.15e-05	20245	Syn2
19267	-0.864776	5.0179	15.4958	8.27e-05	19267	Slc4a4
6375	-0.824331	4.73512	15.4874	8.31e-05	6375	Dnahc11
20102	-1.38067	7.45481	15.4824	8.33e-05	20102	Stoml3
11153	-0.86045	4.19188	15.4294	8.56e-05	11153	Kctd17
13813	-0.679096	4.44434	15.3986	8.71e-05	13813	Naaa
18317	-0.883485	6.37479	15.3954	8.72e-05	18317	Rtn1
9678	-0.733219	4.00102	15.3739	8.82e-05	9678	Gpr37
21437	-0.678926	4.58507	15.2246	9.54e-05	21437	Trpm5
2296	-0.737119	4.86855	15.1404	9.98e-05	2296	Accn2
19030	-1.05041	5.18528	15.1371	0.0001	19030	Slc17a6
6402	-0.656044	4.58717	15.1119	0.000101322	6402	Dnajb9
17934	-0.685833	4.20221	15.0381	0.000105365	17934	Ric3
9232	-0.992104	4.35454	15.0377	0.000105387	9232	Gm581
16618	-0.9802	5.88844	15.014	0.000106717	16618	Plxna4
15711	-1.3362	10.7615	14.9998	0.00010752	15711	Omp
17631	-0.736577	4.32896	14.9666	0.000109433	17631	Rassf4
11231	-0.688361	5.23842	14.952	0.00011028	11231	Kif3b
18325	-1.08805	7.42663	14.903	0.000113186	18325	Rtp1
6989	-0.936609	3.43968	14.8967	0.000113562	6989	Enkur
5488	-0.711387	4.05628	14.8828	0.000114403	5488	Cry1
12254	-0.660808	4.4454	14.8794	0.00011461	12254	Mapre2
21510	-1.03146	3.69064	14.8167	0.000118483	21510	Tspyl5
1388	-0.891956	5.39027	14.7714	0.000121361	1388	4930572J05Rik
14554	-0.854677	5.56028	14.7701	0.000121449	14554	Odz2
14877	-3.90087	-0.0168625	14.7506	0.000122705	14877	Olfr1346
11922	-0.805722	5.1983	14.7399	0.000123405	11922	Lrp11
13885	-1.17905	2.59047	14.6822	0.000127244	13885	Ncan
19840	-0.751268	4.35341	14.6405	0.000130086	19840	Spire2
13566	-0.753793	5.12618	14.6238	0.00013125	13566	Mtap1a
4696	-0.684305	4.18027	14.5812	0.00013425	4696	Cdhr1
4114	-0.991349	6.50993	14.5799	0.000134343	4114	Cacnb3
21133	-0.824897	5.73906	14.5487	0.000136584	21133	Tnfrsf21
5199	-0.676329	4.412	14.5315	0.000137834	5199	Cnnm4
908	-0.956415	6.40843	14.5069	0.000139649	908	2810405K02Rik
16564	-1.14135	8.31023	14.4933	0.000140658	16564	Plekhb1
14372	-1.17721	8.22454	14.4892	0.000140969	14372	Nsg1
7509	-0.655193	4.88515	14.4784	0.000141778	7509	Fam92b
2863	-0.760066	5.19277	14.4386	0.0001448	2863	Ankrd54
19110	-0.732537	3.92083	14.4063	0.000147308	19110	Slc25a33
13304	-1.17987	3.30338	14.3898	0.000148605	13304	Mmp24
3254	-0.800362	4.90466	14.3785	0.000149499	3254	Astn2
17949	-0.965909	3.10005	14.3697	0.000150199	17949	Rims3
17313	-0.854852	6.16728	14.3627	0.000150761	17313	Ptp4a3
7799	-0.844335	3.87592	14.3171	0.000154455	7799	Fmn2
11525	-0.680328	4.14983	14.2914	0.000156582	11525	L1cam
10399	-0.744167	3.93808	14.2499	0.000160066	10399	Hrk
16540	-0.85644	3.60921	14.2289	0.000161867	16540	Plcl2
6611	-0.820812	4.28425	14.2155	0.000163023	6611	Dusp8
17318	-0.675485	4.07709	14.1589	0.000167997	17318	Ptplb
17441	-0.775381	5.67438	14.1481	0.000168963	17441	Rab11fip4
3692	-0.673939	5.03098	14.1278	0.0001708	3692	Bbs1
7571	-0.945005	3.1592	14.0772	0.000175455	7571	Fbxl2
19081	-0.724593	3.92214	14.0525	0.000177778	19081	Slc24a4
14266	-0.668055	5.27727	14.0244	0.00018045	14266	Npdc1
7365	-0.713573	4.05406	14.0211	0.000180767	7365	Fam171b
20129	-0.814251	5.20919	14.0089	0.000181943	20129	Stx2
16580	-0.682384	4.2918	13.9977	0.000183038	16580	Plekhm3
7506	-0.974043	3.16457	13.98	0.000184761	7506	Fam89a
2487	-0.680144	5.25704	13.962	0.000186543	2487	Add2
18046	-0.648138	4.94926	13.9396	0.000188775	18046	Rnf185
4130	-0.690003	5.16175	13.9226	0.00019049	4130	Cadps
6393	-0.995176	4.32223	13.9046	0.000192323	6393	Dnajb13
6996	-0.927535	3.64116	13.9025	0.000192542	6996	Enox1
18326	-1.07194	6.99833	13.8961	0.000193196	18326	Rtp2
19801	-0.795554	5.45318	13.8744	0.000195438	19801	Spef1
9480	-0.695354	3.96005	13.845	0.000198526	9480	Gmcl1
22667	-0.633071	4.52556	13.838	0.000199263	22667	Xrcc6
15887	-1.74206	1.51301	13.8052	0.000202771	15887	Pak7
6991	-0.990533	3.06924	13.7757	0.000205986	6991	Eno2
17475	-0.64378	4.80368	13.7635	0.000207329	17475	Rab3a
3862	-1.10669	8.80036	13.7548	0.000208286	3862	Bpifb3
6034	-1.12008	6.01615	13.739	0.000210047	6034	Dcdc2a
15485	-1.24985	2.37111	13.7007	0.000214374	15485	Olfr727
10786	-0.905038	4.67837	13.6177	0.000224064	10786	Inmt
4408	-1.02467	2.91574	13.5942	0.000226883	4408	Ccdc64b
7312	-0.762365	3.79021	13.5726	0.000229514	7312	Fam131a
5551	-0.669446	5.42024	13.529	0.000234903	5551	Csrnp2
5263	-0.7472	5.7464	13.4882	0.00024007	5263	Col1a2
2359	-0.659982	5.49197	13.4762	0.00024161	2359	Acss1
10136	-0.801994	3.61885	13.4628	0.000243339	10136	Hfe
14879	-1.86795	1.56557	13.4605	0.000243635	14879	Olfr1348
7052	-1.05359	3.33709	13.4482	0.000245244	7052	Ephx4
3265	-0.854894	3.59918	13.4429	0.000245935	3265	Atcay
14766	-1.9409	1.18433	13.418	0.000249226	14766	Olfr1226
10055	-0.982986	3.23955	13.4112	0.000250127	10055	Hcn4
5422	-1.36551	2.14068	13.3872	0.000253353	5422	Cpxm1
2188	-0.718069	5.71992	13.3811	0.000254176	2188	Abca5
11968	-1.60315	2.53728	13.3694	0.000255766	11968	Lrrc43
14799	-2.29885	1.3484	13.3643	0.000256456	14799	Olfr1260
18632	-0.792326	3.62176	13.3427	0.000259426	18632	Sema4d
7789	-0.890087	6.00103	13.3395	0.000259867	7789	Flrt1
14373	-0.783793	5.82831	13.3344	0.000260583	14373	Nsg2
13576	-0.7067	3.80842	13.3115	0.000263779	13576	Mtap9
3703	-1.58017	1.93692	13.3	0.0002654	3703	Bcan
9522	-0.956786	6.23144	13.2654	0.000270356	9522	Gng13
20136	-0.606687	4.6458	13.2531	0.000272131	20136	Stxbp1
7860	-0.795663	5.3381	13.2335	0.000274996	7860	Foxj1
18626	-1.43483	2.72421	13.1994	0.000280032	18626	Sema3e
11036	-0.641307	4.50063	13.1934	0.000280939	11036	Kazn
11214	-0.913893	6.72132	13.1657	0.000285126	11214	Kif1a
2294	-0.935284	4.69848	13.1592	0.000286107	2294	Acbd7
17470	-0.754728	3.88129	13.1453	0.000288235	17470	Rab36
1444	-0.898144	3.27402	13.1386	0.000289272	1444	4931429I11Rik
8959	-1.0433	3.12906	13.0991	0.000295446	8959	Gm221
11891	-0.64605	5.28786	13.0759	0.000299114	11891	Lphn3
14048	-0.756718	4.19424	13.0348	0.000305761	14048	Nfatc1
11226	-0.767663	3.77837	13.0145	0.000309093	11226	Kif27
13864	-0.704733	4.05716	13.0119	0.000309513	13864	Nat14
5477	-0.655683	4.23203	13.0068	0.000310363	5477	Crocc
5703	-0.62586	4.37918	13.0042	0.000310797	5703	Cyb5r1
20847	-0.670964	4.77182	12.9893	0.00031328	20847	Tmed8
12162	-0.764583	4.58363	12.9865	0.000313746	12162	Magi1
6324	-0.993909	4.58751	12.9557	0.000318951	6324	Dlg2
21726	-0.647772	5.47627	12.9543	0.000319182	21726	Ube2o
14220	-0.675507	4.91766	12.8892	0.000330492	14220	Nol4
15990	-1.07678	3.29717	12.8758	0.000332853	15990	Pcdh10
19916	-0.708963	3.89925	12.8648	0.00033482	19916	Srgap1
4308	-0.62558	4.9872	12.8506	0.000337364	4308	Ccdc104
14670	-1.68209	1.97115	12.7891	0.000348645	14670	Olfr1112
17183	-0.840729	3.61407	12.745	0.000356969	17183	Psd
20216	-0.808636	3.45353	12.6813	0.000369323	20216	Svip
20074	-0.586827	4.6821	12.6713	0.000371303	20074	Stk11ip
20258	-0.968266	4.4482	12.6635	0.000372855	20258	Synj2
21092	-0.734894	5.71789	12.6511	0.000375351	21092	Tmprss6
7327	-0.688551	5.33622	12.6212	0.000381392	7327	Fam149a
15861	-0.674631	5.67477	12.6045	0.000384819	15861	Pacs2
19848	-0.771667	5.20547	12.591	0.000387601	19848	Spnb4
16847	-1.05215	3.51588	12.585	0.000388865	16847	Ppp1r14c
17442	-0.58223	4.72677	12.5759	0.000390762	17442	Rab11fip5
2941	-0.691372	4.58261	12.5695	0.000392097	2941	Apba2
4099	-0.656572	4.50758	12.5596	0.000394171	4099	Cacna1b
2185	-0.65456	5.36876	12.5404	0.000398239	2185	Abca2
4381	-1.14648	2.68342	12.5087	0.000405071	4381	Ccdc37
15459	-1.82156	1.23515	12.4863	0.000409951	15459	Olfr695
18332	-0.619271	4.13735	12.4835	0.000410568	18332	Rufy2
7491	-0.961329	3.32013	12.4491	0.000418192	7491	Fam81a
3906	-0.721893	4.60335	12.4181	0.000425195	3906	Bsn
20583	-0.73205	3.76608	12.3739	0.000435378	20583	Tekt1
3196	-0.891126	3.13266	12.3669	0.000437013	3196	Arxes2
228	-1.19394	4.25226	12.3648	0.000437494	228	1700012B09Rik
580	-0.691338	5.73065	12.3568	0.000439389	580	1810031K17Rik
168	-1.09793	2.8522	12.3471	0.000441682	168	1700001L19Rik
21509	-0.94138	6.86719	12.2941	0.000454381	21509	Tspyl4
14030	-0.677631	4.24041	12.2876	0.000455987	14030	Neurl1a
17892	-0.628146	5.14573	12.2815	0.000457465	17892	Rhoq
14668	-1.64876	1.46349	12.278	0.00045833	14668	Olfr1110
17474	-0.833416	3.57819	12.2734	0.00045945	17474	Rab39b
593	-0.673786	3.91895	12.2678	0.000460851	593	1810048J11Rik
6410	-0.615499	4.92342	12.2633	0.000461943	6410	Dnajc16
13380	-0.68196	4.7352	12.2519	0.000464796	13380	Mpp2
1538	-1.01149	2.81562	12.2465	0.000466136	1538	4933413G19Rik
17840	-0.747431	6.0383	12.2339	0.000469283	17840	Rgnef
1777	-0.605603	4.32923	12.224	0.000471786	1777	8430419L09Rik
3695	-0.572537	4.95647	12.2162	0.000473775	3695	Bbs2
3483	-0.918978	3.1011	12.1338	0.000495159	3483	B3gnt8
11241	-0.631425	5.34881	12.1322	0.000495579	11241	Kifap3
13541	-0.776155	6.33887	12.1197	0.000498917	13541	Mslnl
13889	-0.769855	6.37215	12.0805	0.000509529	13889	Ncapg2
2018	-0.738759	4.33819	12.0594	0.000515312	2018	A830010M20Rik
6640	-0.758153	3.50986	12.0503	0.000517847	6640	Dyrk2
3598	-0.730043	5.71027	12.0493	0.000518119	3598	BC049352
788	-0.653742	3.97203	12.0396	0.000520816	788	2410066E13Rik
11792	-0.762998	4.99523	12.0338	0.000522458	11792	Limch1
13895	-0.570245	4.77674	12.0335	0.000522541	13895	Ncdn
21408	-0.700828	5.63895	12.0172	0.000527121	21408	Trnp1
12236	-0.838496	3.63544	12.0083	0.000529641	12236	Mapk15
22705	-0.90086	4.86123	12.0026	0.000531277	22705	Ysk4
20093	-0.609805	4.17707	11.9936	0.000533836	20093	Stk40
22605	-0.666525	3.92867	11.9854	0.000536185	22605	Wrb
8802	-0.860275	4.60493	11.9265	0.000553399	8802	Gm16119
2759	-0.616425	4.21832	11.9158	0.000556599	2759	Amigo1
9893	-1.46899	2.36731	11.9031	0.000560402	9893	Gucy1b2
2592	-0.665798	4.78639	11.894	0.000563152	2592	Ahi1
18336	-0.840706	6.48048	11.8867	0.000565362	18336	Rundc3a
13596	-0.579101	4.60329	11.8689	0.000570777	13596	Mthfr
20939	-0.66628	4.13514	11.859	0.000573832	20939	Tmem184b
2948	-0.672557	4.51744	11.8236	0.000584854	2948	Apc2
16430	-0.552566	4.90462	11.789	0.00059581	16430	Pip4k2b
21309	-0.625646	4.20324	11.7037	0.000623745	21309	Trf
14779	-2.76626	0.0633075	11.7018	0.000624385	14779	Olfr1241
16484	-0.805116	3.47585	11.6785	0.000632276	16484	Pknox2
16192	-0.702206	4.45087	11.6698	0.000635218	16192	Pdzd4
6647	-0.807067	5.83768	11.6468	0.000643124	6647	Dzip1l
2353	-0.973302	6.93731	11.6361	0.00064683	2353	Acsl6
11969	-0.557479	4.94665	11.6102	0.000655917	11969	Lrrc45
5262	-0.643227	5.50857	11.6066	0.000657184	5262	Col1a1
12252	-0.600977	4.25196	11.568	0.000670954	12252	Mapkbp1
4357	-0.888012	6.99121	11.564	0.000672392	4357	Ccdc157
13295	-0.876565	3.10399	11.5631	0.000672724	13295	Mmp16
18333	-0.763788	6.23655	11.5476	0.000678359	18333	Rufy3
7485	-0.566692	4.78193	11.5374	0.000682098	7485	Fam73b
21526	-0.879892	3.47317	11.4851	0.00070158	21526	Ttbk1
5394	-1.96174	2.14142	11.4698	0.000707345	5394	Cpn1
3734	-0.611799	5.37879	11.4407	0.000718536	3734	Bcl2l2
17581	-0.918883	7.03432	11.4109	0.000730125	17581	Rap1gds1
5023	-1.02591	8.74404	11.3797	0.000742519	5023	Ckb
5990	-0.625791	4.27711	11.3712	0.000745921	5990	Dapk1
16444	-1.01698	2.90008	11.3307	0.000762371	16444	Pirt
6935	-0.552544	4.82995	11.2919	0.000778444	6935	Elmo2
15928	-0.72749	3.65738	11.1869	0.000823761	15928	Pard6b
151	-0.63502	5.00103	11.1599	0.000835853	151	1600021P15Rik
2617	-0.986567	7.91343	11.1418	0.000844047	2617	Ak1
15073	-1.35983	1.90719	11.1284	0.000850161	15073	Olfr212
7180	-0.598599	5.20557	11.1209	0.000853593	7180	Exoc6b
10767	-0.888152	6.9037	11.0933	0.000866393	10767	Impdh1
6069	-0.62343	5.3094	11.0677	0.000878433	6069	Dcx
1930	-1.02077	2.86905	11.0469	0.000888339	1930	A330023F24Rik
14156	-0.916787	2.9457	11.0436	0.00088995	14156	Nlgn3
4338	-1.08571	2.99339	11.0372	0.000893039	4338	Ccdc135
4105	-0.770468	6.25673	10.9713	0.000925362	4105	Cacna1h
5418	-0.808331	3.36453	10.9522	0.000934933	5418	Cpt1c
6545	-0.743256	3.54145	10.9442	0.000938955	6545	Dscam
58	-0.646313	5.71012	10.9406	0.000940778	58	1110018G07Rik
14933	-2.49513	0.360703	10.9323	0.00094502	14933	Olfr1412
21594	-1.23245	2.30273	10.9225	0.000950032	21594	Ttyh1
21243	-0.594763	4.11031	10.9073	0.000957877	21243	Tppp
3477	-0.586569	5.21048	10.9015	0.000960839	3477	B3gnt2
18318	-0.611893	4.21312	10.8968	0.000963287	18318	Rtn2
20432	-0.639211	3.77888	10.869	0.000977893	20432	Tbc1d16
15758	-0.830927	3.15899	10.8568	0.000984344	15758	Osbp2
2845	-1.23467	2.62365	10.8551	0.000985224	2845	Ankrd33b
2642	-0.6428	4.31898	10.808	0.00101065	2642	Akna
6475	-0.736581	4.04955	10.7998	0.0010151	6475	Dok4
16653	-0.695054	4.09534	10.7952	0.00101764	16653	Pnmal1
14026	-0.583024	5.0253	10.7894	0.00102081	14026	Neu1
2871	-1.10081	2.9651	10.768	0.00103268	2871	Anks1b
4374	-0.689538	4.0078	10.7579	0.00103833	4374	Ccdc28b
9711	-0.71958	6.32171	10.7491	0.00104328	9711	Gprc5c
20327	-0.665669	3.65275	10.7471	0.00104444	20327	Tada2b
6085	-1.23764	2.05899	10.74	0.00104844	6085	Ddo
11050	-0.661477	5.08206	10.7265	0.0010561	11050	Kcna2
4363	-0.689636	4.05908	10.7262	0.00105629	4363	Ccdc164
2929	-0.635994	5.74315	10.7246	0.00105719	2929	Ap3b2
6900	-0.54921	4.62161	10.715	0.00106273	6900	Eif4e3
5387	-0.716904	3.6394	10.6918	0.00107611	5387	Cpeb4
21779	-0.77719	6.73208	10.6794	0.00108335	21779	Uchl1
23016	-0.5905	5.36498	10.6557	0.00109734	23016	Zfp523
6939	-0.779514	5.21614	10.6508	0.00110022	6939	Elmod3
21587	-0.865667	6.71226	10.6102	0.00112466	21587	Ttll7
12528	-0.575737	4.4249	10.608	0.00112597	12528	Mgat5b
20272	-0.781207	6.51551	10.5975	0.0011324	20272	Syt11
14856	-2.3823	0.306306	10.5812	0.00114246	14856	Olfr1321
15704	-0.585644	4.39637	10.5496	0.00116216	15704	Olig1
10864	-0.858518	3.68793	10.4964	0.00119605	10864	Iqub
6945	-0.643645	4.15966	10.475	0.00120998	6945	Elovl4
13851	-0.937497	2.94305	10.4619	0.0012186	13851	Napb
7567	-0.909017	3.12667	10.4573	0.00122166	7567	Fbxl16
18551	-0.678435	5.9059	10.4373	0.00123498	18551	Sdc3
11260	-0.630856	5.80752	10.4312	0.00123904	11260	Klc2
2345	-0.884094	2.93003	10.4297	0.00124008	2345	Acsbg1
7925	-0.998022	2.62465	10.4133	0.0012511	7925	Fsd1l
10793	-0.631944	3.75	10.4077	0.00125491	10793	Inpp4a
2336	-0.589691	5.36021	10.4058	0.0012562	2336	Acp2
14709	-2.25627	0.620922	10.3799	0.00127394	14709	Olfr116
473	-1.33567	1.95702	10.3731	0.00127863	473	1700086L19Rik
21903	-0.566559	5.21463	10.3719	0.00127951	21903	Usp12
2019	-0.76168	3.67348	10.3711	0.00128001	2019	A830018L16Rik
10648	-0.916286	7.50752	10.3559	0.00129063	10648	Igsf8
13853	-0.554234	4.70668	10.3513	0.00129385	13853	Napg
22701	-0.523956	4.85353	10.3374	0.00130362	22701	Ypel3
18115	-0.758354	5.46564	10.3191	0.00131659	18115	Rp2h
22880	-0.551556	4.56566	10.3129	0.00132103	22880	Zfp180
3334	-0.790726	3.19341	10.2707	0.00135157	3334	Atp2c2
3308	-0.622499	5.13657	10.2571	0.0013616	3308	Atp10d
4893	-0.567324	5.23716	10.2565	0.00136202	4893	Chchd10
16308	-0.578351	4.28685	10.2556	0.00136269	16308	Phf1
7609	-0.577426	4.21836	10.2474	0.0013688	7609	Fbxo45
10390	-1.40288	1.63347	10.2469	0.00136918	10390	Hrasls
18044	-0.521023	4.74164	10.235	0.001378	18044	Rnf182
17856	-0.601865	5.55611	10.228	0.00138324	17856	Rgs3
14857	-2.532	0.0566493	10.2124	0.00139496	14857	Olfr1322
21843	-0.777467	3.91337	10.2104	0.00139648	21843	Unc13c
20742	-0.573345	4.4318	10.1879	0.00141368	20742	Timm17a
11230	-0.528853	4.77453	10.1774	0.00142175	11230	Kif3a
18034	-0.551055	4.32919	10.1684	0.00142865	18034	Rnf157
11937	-0.756523	4.09865	10.167	0.00142976	11937	Lrrc10b
3357	-0.56895	5.22612	10.1504	0.00144268	3357	Atp6v0a1
805	-0.620137	5.66363	10.1487	0.00144406	805	2510003E04Rik
20987	-0.581211	4.10345	10.1242	0.00146336	20987	Tmem231
15924	-0.841918	2.97083	10.1145	0.00147105	15924	Paqr9
20940	-0.668508	3.70211	10.1102	0.00147452	20940	Tmem184c
14370	-0.563246	5.08116	10.1101	0.0014746	14370	Nsf
14784	-1.78995	1.60944	10.0836	0.00149597	14784	Olfr1247
11232	-0.615315	5.75551	10.0737	0.00150403	11232	Kif3c
12525	-0.601359	5.35664	10.0696	0.0015074	12525	Mgat4b
753	-0.601156	5.66898	10.0316	0.00153877	753	2310067B10Rik
17353	-0.893071	3.93532	10.0236	0.00154546	17353	Ptprr
6864	-0.584599	4.3327	10.0047	0.00156144	6864	Eif2ak3
21190	-0.814254	7.11746	9.98562	0.00157768	21190	Tom1
7042	-0.792792	3.18882	9.97446	0.00158726	7042	Epha7
16893	-0.618791	5.78004	9.9502	0.00160832	16893	Ppp2r5b
19685	-0.578968	4.00702	9.94878	0.00160956	19685	Sorbs2
4985	-0.629194	3.80653	9.94589	0.00161209	4985	Chst8
2190	-0.594708	5.45805	9.94361	0.00161408	2190	Abca7
3899	-0.566116	4.73802	9.90086	0.00165201	3899	Brsk1
13849	-1.40961	2.15308	9.85104	0.00169735	13849	Nap1l5
4841	-0.619373	5.51904	9.84279	0.00170499	4841	Cerk
6969	-0.538048	4.75214	9.83216	0.00171487	6969	Eml6
21189	-0.743585	6.71963	9.80568	0.00173973	21189	Tollip
22794	-0.669343	3.78478	9.77508	0.00176893	22794	Zcchc18
13988	-0.945354	2.67192	9.76363	0.00177998	13988	Necab3
12245	-0.783174	6.6845	9.73261	0.00181028	12245	Mapk8ip2
21841	-0.549966	4.10346	9.73036	0.00181249	21841	Unc13a
3133	-0.546063	4.42937	9.72028	0.00182245	3133	Arl6
18740	-1.00124	2.93339	9.71501	0.00182769	18740	Serpinf1
21857	-0.5451	4.87976	9.71228	0.00183041	21857	Uncx
2830	-0.580375	4.67919	9.69486	0.00184784	2830	Ankrd13b
12493	-1.64802	1.1798	9.68601	0.00185676	12493	Mfap4
18343	-0.863213	3.13783	9.68236	0.00186045	18343	Rusc2
14911	-2.03217	1.09672	9.66991	0.0018731	14911	Olfr1384
18288	-0.552138	4.14402	9.65084	0.00189265	18288	Rsbn1l
19853	-0.667852	5.82007	9.65036	0.00189314	19853	Spock1
9723	-0.634697	5.86026	9.64081	0.00190301	9723	Gpt2
15319	-0.934971	2.62757	9.6376	0.00190634	15319	Olfr533
7956	-0.771028	3.24437	9.61935	0.00192538	7956	Fut10
21567	-0.54615	4.2922	9.61884	0.00192591	21567	Ttc8
21101	-0.638667	3.64321	9.61481	0.00193014	21101	Tmtc1
21585	-0.577123	4.40423	9.60517	0.0019403	21585	Ttll5
7040	-0.962075	3.1414	9.60283	0.00194278	7040	Epha5
3825	-0.764064	3.30209	9.60019	0.00194557	3825	Bmp6
13257	-0.536647	4.65246	9.54213	0.00200809	13257	Mlf1
20904	-0.644909	5.51898	9.52204	0.00203018	20904	Tmem151b
10550	-0.497547	4.81045	9.51227	0.00204102	10550	Ier2
1913	-0.549861	4.16561	9.47124	0.00208718	1913	A230046K03Rik
11769	-0.819903	3.2959	9.42582	0.00213952	11769	Lhfpl4
588	-0.549542	4.07863	9.38854	0.00218346	588	1810043G02Rik
17390	-0.531252	4.17976	9.38839	0.00218364	17390	Pxdn
14947	-1.46389	1.40814	9.36049	0.00221713	14947	Olfr1427
20903	-0.905465	2.93466	9.328	0.00225678	20903	Tmem151a
17188	-0.591385	5.75198	9.31983	0.00226687	17188	Psen2
4144	-0.912631	10.3504	9.30896	0.00228036	4144	Calm1
7198	-0.956132	2.63807	9.29692	0.00229539	7198	Extl1
22789	-0.659366	3.56592	9.2957	0.00229693	22789	Zcchc12
7400	-0.534239	4.88213	9.2949	0.00229793	7400	Fam193b
17733	-0.755149	7.03653	9.28627	0.00230878	17733	Rd3
14365	-0.764388	3.15943	9.24523	0.0023611	14365	Nrxn2
20450	-0.574985	4.90428	9.20667	0.00241135	20450	Tbc1d9
3900	-0.612709	4.03622	9.18819	0.00243581	3900	Brsk2
18522	-0.919095	6.80071	9.18579	0.00243902	18522	Scn9a
5597	-0.554531	4.13472	9.18525	0.00243973	5597	Ctnna2
1654	-0.66373	3.66566	9.18398	0.00244143	1654	5730403I07Rik
7596	-0.524913	4.49594	9.18181	0.00244432	7596	Fbxo31
19608	-0.637952	5.81254	9.1717	0.00245786	19608	Snrk
21266	-0.520845	4.48656	9.15659	0.00247824	21266	Traf3
18000	-0.666351	3.75658	9.12503	0.00252136	18000	Rnd2
4156	-1.33837	1.85361	9.09848	0.00255821	4156	Caly
8287	-0.797997	7.01716	9.09003	0.00257006	8287	Glb1l2
6081	-0.658522	3.88965	9.06759	0.0026018	6081	Ddit3
9517	-0.68898	3.4381	9.0363	0.00264671	9517	Gnb5
22761	-0.677572	6.33579	9.02689	0.00266037	22761	Zbtb7b
9634	-1.05284	2.26635	9.01737	0.00267426	9634	Gpr137b-ps
21772	-0.793982	3.05124	9.01084	0.00268384	21772	Ubxn11
11912	-0.860591	3.24091	9.00284	0.00269561	11912	Lrguk
23317	-0.730942	3.29631	8.99228	0.00271122	23317	Zswim1
16000	-0.740353	3.58564	8.98563	0.00272111	16000	Pcdh9
16483	-0.495602	4.72404	8.98194	0.00272661	16483	Pknox1
19697	-0.739883	3.68877	8.97396	0.00273855	19697	Sowaha
16830	-0.570104	3.85802	8.93822	0.00279264	16830	Ppm1l
3107	-0.570092	4.15196	8.93432	0.00279861	3107	Arid3a
999	-1.12311	2.32584	8.90461	0.00284451	999	4430402I18Rik
23001	-0.937816	2.5363	8.89822	0.00285449	23001	Zfp474
11079	-0.999129	2.72649	8.8963	0.00285749	11079	Kcnh2
5704	-2.8001	-0.236827	8.89255	0.00286337	5704	Cyb5r2
14831	-1.56054	1.15574	8.89102	0.00286577	14831	Olfr1297
10100	-0.526886	4.12874	8.88533	0.00287471	10100	Hecw2
20088	-0.752441	3.20281	8.88451	0.002876	20088	Stk36
14492	-0.970107	3.23493	8.87258	0.00289485	14492	Nxnl2
17623	-0.718225	3.28758	8.86946	0.00289981	17623	Rasl11a
18738	-0.809523	7.37873	8.85327	0.00292564	18738	Serpine2
20173	-0.660872	6.08097	8.82814	0.00296621	20173	Sult4a1
15999	-0.516522	4.50242	8.81383	0.00298955	15999	Pcdh8
