# Supplementary material for: Lamin B1 is required for mature neuron-specific gene expression during olfactory sensory neuron differentiation
Source: Nat Commun. 2017 Apr 20;8:15098. doi: 10.1038/ncomms15098 (PMC5411488; doi:10.1038/ncomms15098)
Supplement: Supplementary Data 2 — List of genes up regulated in Lmnb1-/- cells by RNA-seq [file ncomms15098-s3.xlsx]

## Sheet: Table2.txt
Num	logFC	logCPM	LR	PValue	rownames	Gene
13663	6.53509	5.91245	173.546	1.24e-39	13663	Mup4
1628	6.24209	5.93023	130.62	3e-30	1628	5430402E10Rik
8728	5.91689	6.62222	125.646	3.68e-29	8728	Gm14744
11684	5.49205	5.55825	95.4571	1.51e-22	11684	Lcn11
8727	5.53057	7.52253	89.3679	3.28e-21	8727	Gm14743
10562	1.95651	3.6011	70.7442	4.07e-17	10562	Ifi27l2a
14531	5.22486	7.13679	67.0927	2.59e-16	14531	Obp1a
13664	4.72705	5.62852	66.4982	3.5e-16	13664	Mup5
2256	10.1708	0.364235	56.4705	5.7e-14	2256	Abpa
2257	5.40385	1.33632	53.9705	2.04e-13	2257	Abpb
3867	1.43736	4.77548	52.7389	3.81e-13	3867	Bpifb9b
11325	5.49244	2.2649	48.6752	3.02e-12	11325	Klk1
4218	4.38095	1.71938	37.9556	7.24e-10	4218	Car6
21207	0.993536	4.9036	37.8989	7.45e-10	21207	Top2a
745	4.29605	2.66574	36.7539	1.34e-09	745	2310057J18Rik
11417	1.1183	4.72348	34.7907	3.67e-09	11417	Krt15
13638	1.35321	3.68388	30.6084	3.16e-08	13638	Muc5ac
10428	1.2321	3.4104	28.6656	8.6e-08	10428	Hsd17b6
10260	0.962062	4.05926	28.0036	1.21e-07	10260	Hmcn1
11304	0.994795	3.89784	27.1516	1.88e-07	11304	Klhl23
10178	0.846672	4.83112	24.8839	6.09e-07	10178	Hist1h1a
10879	1.48479	2.72707	23.6028	1.18e-06	10879	Irf7
3559	1.15778	3.48448	23.5609	1.21e-06	3559	BC026585
11690	1.34145	4.72104	22.7634	1.83e-06	11690	Lcn4
4804	1.33052	2.91939	21.3377	3.85e-06	4804	Cenpf
10179	0.869075	4.89448	21.2488	4.03e-06	10179	Hist1h1b
10269	0.779331	4.5478	21.1609	4.22e-06	10269	Hmgb2
18413	0.989661	3.6435	20.8948	4.85e-06	18413	Samd9l
12350	0.915995	3.70573	20.7664	5.19e-06	12350	Mcm5
5792	0.848607	3.90007	20.3341	6.5e-06	5792	Cyp3a13
4481	1.33838	2.8094	20.2761	6.7e-06	4481	Ccna2
2248	0.795229	4.11704	20.1816	7.04e-06	2248	Abi3bp
9964	1.07856	3.34232	20.1769	7.06e-06	9964	H2-Q4
9943	1.15571	6.84566	19.6781	9.16e-06	9943	H2-K1
4637	1.31258	2.96236	19.588	9.61e-06	4637	Cdc20
5462	4.05209	0.669156	18.7045	1.53e-05	5462	Crisp1
7805	0.944125	3.54368	18.4934	1.7e-05	7805	Fmo3
13241	0.816993	3.84471	18.0032	2.21e-05	13241	Mki67
6334	0.857478	3.69321	17.6107	2.71e-05	6334	Dlk2
3463	0.898968	5.52678	17.5361	2.82e-05	3463	B2m
10566	4.11307	1.9804	17.5244	2.84e-05	10566	Ifi44
10690	1.05041	3.13804	17.4646	2.93e-05	10690	Il17re
4482	1.09148	3.05429	17.4399	2.97e-05	4482	Ccnb1
16647	3.23861	0.591644	17.3519	3.11e-05	16647	Pnliprp1
5428	0.688786	4.81934	17.1975	3.37e-05	5428	Crabp2
22594	0.713973	4.47464	17.1153	3.52e-05	22594	Wnt4
16339	0.740944	5.19663	16.9987	3.74e-05	16339	Phlda3
7697	0.758758	4.99427	16.9827	3.77e-05	7697	Fgf1
8130	2.23308	1.17805	16.9692	3.8e-05	8130	Gbp3
10653	2.95141	1.03176	16.8548	4.04e-05	10653	Iigp1
8177	0.837542	3.67098	16.7934	4.17e-05	8177	Gdf5
20048	0.91763	4.46166	16.7016	4.37e-05	20048	Stat1
10574	0.744715	5.37376	16.6602	4.47e-05	10574	Ifitm3
7044	0.790717	3.76083	16.4367	5.03e-05	7044	Ephb1
7719	0.788052	4.38256	16.3379	5.3e-05	7719	Fgfbp1
21909	1.57435	2.18421	16.1457	5.87e-05	21909	Usp18
4665	1.15217	2.77482	16.1423	5.88e-05	4665	Cdca3
11255	0.991231	3.20836	15.9977	6.34e-05	11255	Kit
19361	1.77575	1.80404	15.8007	7.04e-05	19361	Slfn9
13679	1.99409	1.34229	15.7114	7.38e-05	13679	Mx1
11753	1.30606	2.39701	15.6879	7.47e-05	11753	Lgals9
5993	0.706917	4.47758	15.6642	7.56e-05	5993	Dapl1
17982	1.61956	5.89642	15.4407	8.51e-05	17982	Rn45s
18328	1.80372	1.71672	15.2531	9.4e-05	18328	Rtp4
10881	0.68976	4.25672	15.165	9.85e-05	10881	Irf9
5871	2.29078	0.938547	14.887	0.000114149	5871	D14Ertd668e
12062	1.4297	2.57263	14.8585	0.000115885	12062	Ly6d
12501	0.950025	3.38018	14.4257	0.000145795	12501	Mfng
4269	0.749684	3.85509	14.4037	0.000147511	4269	Cav2
6283	2.01068	1.14536	14.3472	0.000152002	6283	Dhx58
20142	0.80817	4.4238	14.0803	0.000175171	20142	Stxbp6
2905	1.21695	4.9796	13.7921	0.000204193	2905	Anxa8
16298	0.714423	4.22199	13.7186	0.000212345	16298	Phactr2
16109	0.625029	4.53402	13.5293	0.000234862	16109	Pdcd4
22033	0.708523	5.12604	13.4568	0.00024412	22033	Vit
10561	0.652757	5.18613	13.3649	0.000256384	10561	Ifi27l1
5689	0.586888	4.91333	13.262	0.000270838	5689	Cxcr7
16555	0.955806	3.13774	13.1786	0.000283159	16555	Plek2
12059	0.874705	3.2587	13.1155	0.000292857	12059	Ly6a
2435	0.666086	4.57234	13.1119	0.000293432	2435	Adamdec1
18398	0.812332	3.5264	13.0909	0.000296729	18398	Sall1
21388	0.793891	3.7165	13.0369	0.000305412	21388	Triobp
21184	0.658258	4.23314	12.8087	0.000345016	21184	Tns4
3071	0.674131	3.92624	12.6591	0.000373739	3071	Arhgap40
12346	0.774149	3.51732	12.55	0.000396213	12346	Mcm2
20366	0.848075	3.30802	12.5154	0.00040361	20366	Tap1
5599	0.607595	4.65882	12.4191	0.000424971	5599	Ctnnal1
11425	0.740277	5.47628	12.272	0.000459796	11425	Krt23
11615	0.609564	4.50765	12.2635	0.000461892	11615	Lamc2
8129	1.36083	2.28248	12.2263	0.000471217	8129	Gbp2
21705	1.50218	1.86045	12.206	0.000476364	21705	Ube2c
5873	0.645534	4.04213	12.2007	0.000477724	5873	D16Ertd472e
4260	0.606332	4.46054	12.1863	0.000481418	4260	Cat
7118	2.67681	0.405333	12.0931	0.000506095	7118	Esco2
12347	0.947386	2.90902	12.0401	0.000520671	12347	Mcm3
9328	1.34498	2.06765	11.9855	0.000536165	9328	Gm684
18800	0.68313	5.77165	11.889	0.000564656	18800	Sftpd
11897	0.569186	4.77132	11.8111	0.000588788	11897	Lpp
11229	1.33402	1.94955	11.8063	0.000590322	11229	Kif2c
20149	0.559794	4.96069	11.7783	0.000599242	20149	Suclg2
3446	0.620291	4.24329	11.7723	0.000601176	3446	B230120H23Rik
11748	0.596013	4.13546	11.6932	0.000627274	11748	Lgals3bp
10884	0.936598	3.18165	11.5833	0.000665471	10884	Irgm1
12351	0.756586	3.4908	11.5513	0.000677007	12351	Mcm6
15937	1.00153	2.64707	11.5392	0.000681447	15937	Parp10
18702	1.09325	7.20423	11.3598	0.000750502	18702	Serpina3n
3675	1.60574	1.51504	11.2437	0.000798923	3675	Bard1
16866	1.82207	1.25436	11.2257	0.000806706	16866	Ppp1r36
9979	0.63323	3.93839	11.1356	0.000846866	9979	H2afx
2278	0.792128	3.86037	11.1231	0.00085257	2278	Acadl
14056	0.633314	4.15429	11.0601	0.000882074	14056	Nfe2l3
8126	4.24171	0.474121	10.9352	0.000943567	8126	Gbp1
20159	0.661786	4.01863	10.8343	0.000996344	20159	Sult1b1
19258	0.632152	5.73446	10.7805	0.00102574	19258	Slc47a1
10207	0.842457	3.27921	10.7639	0.00103499	10207	Hist1h2bm
4416	0.778528	3.40343	10.6589	0.00109543	4416	Ccdc71
22432	0.583655	5.05211	10.6018	0.00112976	22432	Vwa1
21502	0.567016	4.3262	10.5489	0.00116259	21502	Tspan9
1023	0.743276	3.40258	10.5297	0.00117473	1023	4833420G17Rik
9828	0.66793	6.01939	10.503	0.00119181	9828	Gsta3
10967	0.678617	3.98252	10.4293	0.00124031	10967	Itpr2
23187	0.992573	3.73112	10.3682	0.00128203	23187	Zfp937
16455	0.604352	3.88657	10.322	0.00131453	16455	Pitrm1
2910	1.8504	1.58551	10.2575	0.00136129	2910	Aox1
21826	0.704865	3.70015	10.2383	0.00137557	21826	Uhrf1
10125	0.654572	5.77906	10.2284	0.00138297	10125	Hes6
11686	1.8645	7.64459	10.223	0.00138702	11686	Lcn13
3866	1.06156	2.95474	10.1135	0.00147185	3866	Bpifb9a
6335	0.635012	3.89534	10.113	0.00147229	6335	Dll1
16329	0.568992	5.18821	10.1086	0.00147575	16329	Phgdh
10572	0.600353	5.0123	10.0589	0.00151617	10572	Ifitm1
4520	0.62176	3.92166	10.0208	0.00154782	4520	Ccrl1
7545	2.49822	0.129909	10.0136	0.00155386	7545	Fat3
7972	0.561078	4.53573	9.99721	0.00156778	7972	Fxyd3
10885	1.60124	1.26468	9.98225	0.00158057	10885	Irgm2
9526	0.546086	4.40286	9.96172	0.00159829	9526	Gng5
9492	0.562991	4.39799	9.93353	0.00162295	9492	Gmpr
10900	1.71497	1.15762	9.9268	0.0016289	10900	Isg15
21691	0.832149	2.99724	9.88679	0.00166469	21691	Uba7
21868	0.61544	4.55228	9.86084	0.00168834	21868	Upk1b
10831	0.884101	2.82706	9.84252	0.00170524	10831	Ipcef1
17072	0.876239	2.88561	9.83392	0.00171323	17072	Prom2
10181	0.581099	5.16233	9.74932	0.00179389	10181	Hist1h1d
19147	0.611187	5.82895	9.67824	0.00186463	19147	Slc29a1
14517	0.897722	2.79376	9.65341	0.00189	14517	Oasl2
20754	0.560878	5.37044	9.64684	0.00189677	20754	Timp3
4735	0.549321	4.37137	9.64678	0.00189684	4735	Cdkn1b
7820	0.692734	3.42919	9.64269	0.00190106	7820	Fndc1
2489	0.556851	5.46627	9.60903	0.00193623	2489	Adh1
11203	0.872661	2.80597	9.60011	0.00194565	11203	Kif11
7215	0.578346	5.5587	9.5963	0.0019497	7215	F2r
15958	0.56682	4.4579	9.5846	0.00196216	15958	Pawr
6014	0.797054	3.09889	9.5801	0.00196698	6014	Dbt
10628	0.696382	6.46193	9.5581	0.00199069	10628	Igfbp2
13548	0.540574	4.77948	9.55286	0.00199638	13548	Msrb3
9903	0.660651	3.55699	9.47068	0.00208783	9903	Gulp1
15910	0.577751	5.41322	9.46682	0.00209222	15910	Papln
14566	0.638787	4.29325	9.45752	0.00210285	14566	Ogn
20964	0.491542	4.90114	9.4346	0.00212929	20964	Tmem205
22631	0.80451	5.07028	9.43004	0.0021346	22631	Xist
17656	0.899121	2.80464	9.38198	0.00219128	17656	Rbl1
9914	0.604387	3.86038	9.32764	0.00225723	9914	Gys1
4745	0.613431	5.94172	9.2722	0.00232658	4745	Cdo1
17358	0.604003	3.74202	9.26459	0.00233626	17358	Ptprz1
9687	0.523237	4.43949	9.25274	0.00235143	9687	Gpr56
17648	0.553339	4.20421	9.23179	0.00237849	17648	Rbbp8
13396	0.600618	4.35447	9.22026	0.00239352	13396	Mpzl2
15964	0.512282	4.56061	9.21858	0.00239572	15964	Pax6
10204	1.09889	2.26028	9.2172	0.00239753	10204	Hist1h2bj
7439	0.725346	3.32688	9.1905	0.00243275	7439	Fam46b
16280	0.544888	5.01585	9.17687	0.00245093	16280	Pglyrp1
11644	0.535996	4.25867	9.16477	0.00246719	11644	Lass4
21336	0.628817	6.05176	9.12535	0.00252092	21336	Trim29
17181	0.513329	4.49802	9.09902	0.00255746	17181	Psat1
9571	0.860442	3.32568	9.08809	0.0025728	9571	Gp2
22435	0.49398	4.7957	9.07752	0.00258771	22435	Vwa5a
16532	0.620868	3.65922	9.03978	0.00264168	16532	Plcd3
13403	0.63481	3.76578	8.98926	0.00271571	13403	Mrc2
2277	0.650671	5.28161	8.95736	0.00276354	2277	Acad9
6128	0.949788	2.51739	8.95433	0.00276812	6128	Ddx60
3093	0.622623	3.64889	8.92303	0.00281597	3093	Arhgef26
8076	0.593293	3.86962	8.9065	0.00284157	8076	Galntl4
17550	0.571204	3.90475	8.88876	0.00286932	17550	Rai14
1905	0.602666	5.1553	8.8482	0.00293379	1905	A130040M12Rik
6208	0.541494	4.25366	8.82144	0.00297711	6208	Dennd2d
