# Supplementary material for: Lamin B1 is required for mature neuron-specific gene expression during olfactory sensory neuron differentiation
Source: Nat Commun. 2017 Apr 20;8:15098. doi: 10.1038/ncomms15098 (PMC5411488; doi:10.1038/ncomms15098)
Supplement: Supplementary Data 3 — GO Term analysis of genes up regulated in Lmnb1-/- cells by RNA-seq [file ncomms15098-s4.xlsx]

## Sheet: Table3.txt
Category	Term	Count	%	PValue	Genes	List Total	Pop Hits	Pop Total	Fold Enrichment	Bonferroni	Benjamini	FDR
INTERPRO	IPR000566:Lipocalin-related protein and Bos/Can/Equ allergen	10	0.631313	4.96822e-10	MUP5, MUP4, LCN13, OBP1A, LCN4, CRABP2, GM14744, GM14743, LCN11, 5430402E10RIK	162	49	17763	22.3772	2.13136e-07	2.13136e-07	7.00025e-07
INTERPRO	IPR012674:Calycin	10	0.631313	8.69314e-10	MUP5, MUP4, LCN13, OBP1A, LCN4, CRABP2, GM14744, GM14743, LCN11, 5430402E10RIK	162	52	17763	21.0862	3.72936e-07	1.86468e-07	1.22487e-06
PIR_SUPERFAMILY	PIRSF002514:lipocalin	7	0.441919	3.81751e-08	MUP5, MUP4, OBP1A, LCN4, GM14743, LCN11, 5430402E10RIK	97	18	8136	32.6186	3.66481e-06	3.66481e-06	4.2046e-05
INTERPRO	IPR002345:Lipocalin	8	0.505051	1.75373e-07	MUP5, MUP4, UHRF1, LCN13, LCN4, MRC2, GM14744, 5430402E10RIK	162	46	17763	19.0692	7.52321e-05	2.5078e-05	0.000247101
GOTERM_CC_FAT	GO:0005578~proteinaceous extracellular matrix	14	0.883838	5.30417e-06	PTPRZ1, PAPLN, VIT, TIMP3, ABI3BP, OGN, LGALS3BP, WNT4, HMCN1, SFTPD, LAMC2, MUC5AC, VWA1, FGF1	121	297	12504	4.87119	0.00082711	0.00082711	0.00637682
SP_PIR_KEYWORDS	cell cycle	16	1.0101	5.58146e-06	KIF11, RBL1, CDC20, MCM2, MCM3, UBE2C, ESCO2, MCM6, CCNB1, KIF2C, UHRF1, CDKN1B, B230120H23RIK, H2AFX, CCNA2, CDCA3	151	447	17854	4.23225	0.0011993	0.0011993	0.00707834
GOTERM_CC_FAT	GO:0031012~extracellular matrix	14	0.883838	8.14451e-06	PTPRZ1, PAPLN, VIT, TIMP3, ABI3BP, OGN, LGALS3BP, WNT4, HMCN1, SFTPD, LAMC2, MUC5AC, VWA1, FGF1	121	309	12504	4.68202	0.00126974	0.000635073	0.00979142
GOTERM_BP_FAT	GO:0007049~cell cycle	19	1.19949	9.33894e-06	KIF11, MKI67, RBL1, CENPF, CDC20, MCM2, MCM3, UBE2C, ESCO2, RBBP8, MCM6, CCNB1, UHRF1, CDKN1B, B230120H23RIK, PHGDH, H2AFX, CCNA2, CDCA3	124	611	13588	3.40758	0.00873096	0.00873096	0.0146359
GOTERM_CC_FAT	GO:0005576~extracellular region	35	2.2096	1.25377e-05	GDF5, PGLYRP1, IL17RE, VIT, TIMP3, ABI3BP, B2M, OGN, LGALS3BP, WNT4, HMCN1, ISG15, GP2, SFTPD, VWA1, FGF1, FGFBP1, 2310057J18RIK, ABPA, MUP5, MUP4, ABPB, LCN13, PNLIPRP1, PTPRZ1, CRISP1, PAPLN, LGALS9, SERPINA3N, LCN4, LAMC2, MUC5AC, IGFBP2, CAR6, ADAMDEC1	121	1680	12504	2.15289	0.00195398	0.00065175	0.0150725
INTERPRO	IPR002448:Odour-binding protein	4	0.252525	1.43278e-05	OBP1A, GM14744, GM14743, 5430402E10RIK	162	6	17763	73.0988	0.0061278	0.00153548	0.020186
KEGG_PATHWAY	mmu04110:Cell cycle	9	0.568182	2.16487e-05	CCNB1, CDKN1B, RBL1, CDC20, MCM2, MCM3, CCNA2, MCM5, MCM6	55	128	5738	7.33551	0.00188169	0.00188169	0.0233946
GOTERM_BP_FAT	GO:0006323~DNA packaging	8	0.505051	3.5691e-05	HIST1H2BM, HIST1H1D, HIST1H1B, HIST1H1A, HIST1H2BJ, H2AFX, MCM2, TOP2A	124	101	13588	8.67966	0.032959	0.0166176	0.0559236
INTERPRO	IPR001208:DNA-dependent ATPase MCM	4	0.252525	3.95849e-05	MCM2, MCM3, MCM5, MCM6	162	8	17763	54.8241	0.0168389	0.00339069	0.055761
INTERPRO	IPR018525:DNA-dependent ATPase MCM, conserved site	4	0.252525	3.95849e-05	MCM2, MCM3, MCM5, MCM6	162	8	17763	54.8241	0.0168389	0.00339069	0.055761
UP_SEQ_FEATURE	domain:MCM	4	0.252525	4.26661e-05	MCM2, MCM3, MCM5, MCM6	150	8	16021	53.4033	0.0209405	0.0209405	0.061354
GOTERM_MF_FAT	GO:0005549~odorant binding	8	0.505051	5.04511e-05	MUP5, MUP4, OBP1A, LCN4, GM14744, GM14743, LCN11, 5430402E10RIK	122	106	13288	8.22023	0.0137786	0.0137786	0.0665023
GOTERM_BP_FAT	GO:0006334~nucleosome assembly	7	0.441919	5.04993e-05	HIST1H2BM, HIST1H1D, HIST1H1B, HIST1H1A, HIST1H2BJ, H2AFX, MCM2	124	73	13588	10.5077	0.0463133	0.0156824	0.079118
SMART	SM00350:MCM	4	0.252525	5.34469e-05	MCM2, MCM3, MCM5, MCM6	93	8	9131	49.0914	0.00533058	0.00533058	0.0593066
GOTERM_BP_FAT	GO:0031497~chromatin assembly	7	0.441919	5.88609e-05	HIST1H2BM, HIST1H1D, HIST1H1B, HIST1H1A, HIST1H2BJ, H2AFX, MCM2	124	75	13588	10.2275	0.0537723	0.013723	0.0922125
GOTERM_BP_FAT	GO:0034728~nucleosome organization	7	0.441919	6.34375e-05	HIST1H2BM, HIST1H1D, HIST1H1B, HIST1H1A, HIST1H2BJ, H2AFX, MCM2	124	76	13588	10.093	0.0578301	0.0118433	0.0993789
GOTERM_BP_FAT	GO:0065004~protein-DNA complex assembly	7	0.441919	6.34375e-05	HIST1H2BM, HIST1H1D, HIST1H1B, HIST1H1A, HIST1H2BJ, H2AFX, MCM2	124	76	13588	10.093	0.0578301	0.0118433	0.0993789
GOTERM_BP_FAT	GO:0006270~DNA replication initiation	4	0.252525	8.29234e-05	MCM2, MCM3, MCM5, MCM6	124	10	13588	43.8323	0.0749137	0.0128942	0.129886
SP_PIR_KEYWORDS	Secreted	27	1.70455	0.000127255	GDF5, PGLYRP1, IL17RE, VIT, TIMP3, B2M, OGN, LGALS3BP, WNT4, ISG15, GP2, SFTPD, VWA1, FGFBP1, 2310057J18RIK, MUP5, MUP4, LCN13, PNLIPRP1, PAPLN, LGALS9, SERPINA3N, LCN4, LAMC2, IGFBP2, CAR6, ADAMDEC1	151	1420	17854	2.2482	0.0269906	0.0135876	0.161269
SP_PIR_KEYWORDS	chromosomal protein	8	0.505051	0.000151729	KIF2C, HIST1H2BM, HMGB2, HIST1H1D, HIST1H1B, HIST1H1A, HIST1H2BJ, H2AFX	151	136	17854	6.9552	0.0320979	0.0108159	0.192257
SP_PIR_KEYWORDS	signal	44	2.77778	0.000153231	FXYD3, MPZL2, GDF5, PGLYRP1, DLK2, IL17RE, KIT, VIT, TIMP3, EPHB1, B2M, LY6A, OGN, LGALS3BP, WNT4, LY6D, FAT3, GP2, SFTPD, HSD17B6, VWA1, FGFBP1, 2310057J18RIK, H2-K1, MUP5, MUP4, PNLIPRP1, LCN13, PTPRZ1, MRC2, CRISP1, PAPLN, DLL1, KLK1, TNS4, SERPINA3N, PROM2, LCN4, GPR56, LAMC2, IGFBP2, ADAMDEC1, CAR6, F2R	151	2970	17854	1.75168	0.0324104	0.00820298	0.194158
GOTERM_CC_FAT	GO:0000786~nucleosome	6	0.378788	0.000313077	HIST1H2BM, HIST1H1D, HIST1H1B, HIST1H1A, HIST1H2BJ, H2AFX	121	62	12504	10.0005	0.0476739	0.0121377	0.375753
GOTERM_BP_FAT	GO:0006333~chromatin assembly or disassembly	7	0.441919	0.000461118	HIST1H2BM, HIST1H1D, HIST1H1B, HIST1H1A, HIST1H2BJ, H2AFX, MCM2	124	109	13588	7.03729	0.351498	0.0599949	0.720268
GOTERM_BP_FAT	GO:0032020~ISG15-protein conjugation	3	0.189394	0.00048191	USP18, ISG15, UBA7	124	4	13588	82.1855	0.364042	0.0550071	0.752631
SP_PIR_KEYWORDS	cell cycle control	4	0.252525	0.000596633	CCNB1, CDKN1B, MKI67, CCNA2	151	20	17854	23.6477	0.120423	0.0253364	0.754036
GOTERM_CC_FAT	GO:0032993~protein-DNA complex	6	0.378788	0.00075632	HIST1H2BM, HIST1H1D, HIST1H1B, HIST1H1A, HIST1H2BJ, H2AFX	121	75	12504	8.26711	0.111331	0.0233297	0.905516
GOTERM_BP_FAT	GO:0022402~cell cycle process	12	0.757576	0.000873685	CCNB1, KIF11, CDKN1B, MKI67, PHGDH, CENPF, H2AFX, CDC20, UBE2C, CCNA2, CDCA3, RBBP8	124	393	13588	3.34597	0.559898	0.0871596	1.36058
GOTERM_CC_FAT	GO:0005694~chromosome	12	0.757576	0.00101429	HIST1H2BM, HMGB2, HIST1H1D, MKI67, HIST1H1B, HIST1H1A, XIST, HIST1H2BJ, CENPF, H2AFX, MCM2, TOP2A	121	378	12504	3.2806	0.146414	0.0260398	1.21265
SP_PIR_KEYWORDS	pheromone-binding	3	0.189394	0.00102874	MUP5, MUP4, LCN4	151	6	17854	59.1192	0.198517	0.0362101	1.29686
SP_PIR_KEYWORDS	oxidoreductase	14	0.883838	0.00109036	CYP3A13, GMPR, CDO1, ACADL, BC026585, MSRB3, DBT, ADH1, AOX1, FMO3, PHGDH, HSD17B6, CAT, ACAD9	151	572	17854	2.89395	0.209078	0.0329527	1.37405
SP_PIR_KEYWORDS	disulfide bond	36	2.27273	0.00111582	MPZL2, GDF5, PGLYRP1, DLK2, KIT, VIT, TIMP3, B2M, LY6A, OGN, LGALS3BP, LY6D, FAT3, GALNTL4, CXCR7, GP2, PITRM1, SFTPD, VWA1, FGFBP1, H2-K1, MUP5, MUP4, LCN13, PNLIPRP1, CRISP1, MRC2, PAPLN, DLL1, KLK1, LCN4, LAMC2, IGFBP2, CAR6, ADAMDEC1, F2R	151	2469	17854	1.72401	0.2134	0.0295588	1.40593
GOTERM_CC_FAT	GO:0044421~extracellular region part	18	1.13636	0.00112192	PTPRZ1, GDF5, PGLYRP1, PAPLN, VIT, TIMP3, ABI3BP, OGN, LGALS3BP, WNT4, HMCN1, SFTPD, LAMC2, MUC5AC, VWA1, FGF1, IGFBP2, FGFBP1	121	774	12504	2.40323	0.160642	0.0247066	1.34054
UP_SEQ_FEATURE	signal peptide	44	2.77778	0.0013008	FXYD3, MPZL2, GDF5, PGLYRP1, DLK2, IL17RE, KIT, VIT, TIMP3, EPHB1, B2M, LY6A, OGN, LGALS3BP, WNT4, LY6D, FAT3, GP2, SFTPD, HSD17B6, VWA1, FGFBP1, 2310057J18RIK, H2-K1, MUP5, MUP4, PNLIPRP1, LCN13, PTPRZ1, MRC2, CRISP1, PAPLN, DLL1, KLK1, TNS4, SERPINA3N, PROM2, LCN4, GPR56, LAMC2, IGFBP2, ADAMDEC1, CAR6, F2R	150	2963	16021	1.58606	0.475662	0.275888	1.85489
GOTERM_CC_FAT	GO:0044420~extracellular matrix part	6	0.378788	0.00189395	HMCN1, PAPLN, LAMC2, MUC5AC, VWA1, TIMP3	121	92	12504	6.73949	0.256016	0.0362921	2.25341
SP_PIR_KEYWORDS	extracellular matrix	8	0.505051	0.00217579	OGN, LGALS3BP, WNT4, SFTPD, LAMC2, VWA1, VIT, TIMP3	151	213	17854	4.44088	0.373937	0.0507032	2.7246
PIR_SUPERFAMILY	PIRSF005691:mouse GTP-binding protein IRG-47	3	0.189394	0.00278407	IRGM1, IRGM2, IIGP1	97	7	8136	35.947	0.23482	0.125254	3.02398
PIR_SUPERFAMILY	PIRSF038219:histone H1	3	0.189394	0.00278407	HIST1H1D, HIST1H1B, HIST1H1A	97	7	8136	35.947	0.23482	0.125254	3.02398
INTERPRO	IPR005819:Histone H5	3	0.189394	0.00281891	HIST1H1D, HIST1H1B, HIST1H1A	162	9	17763	36.5494	0.702107	0.182772	3.89941
INTERPRO	IPR003191:Guanylate-binding protein, C-terminal	3	0.189394	0.00281891	GBP3, GBP2, GBP1	162	9	17763	36.5494	0.702107	0.182772	3.89941
GOTERM_BP_FAT	GO:0022403~cell cycle phase	10	0.631313	0.00295023	CCNB1, KIF11, MKI67, CENPF, H2AFX, CDC20, UBE2C, CCNA2, CDCA3, RBBP8	124	328	13588	3.34087	0.937611	0.242276	4.52514
UP_SEQ_FEATURE	disulfide bond	36	2.27273	0.00334329	MPZL2, GDF5, PGLYRP1, DLK2, KIT, VIT, TIMP3, B2M, LY6A, OGN, LGALS3BP, LY6D, FAT3, GALNTL4, CXCR7, GP2, PITRM1, SFTPD, VWA1, FGFBP1, H2-K1, MUP5, MUP4, LCN13, PNLIPRP1, CRISP1, MRC2, PAPLN, DLL1, KLK1, LCN4, LAMC2, IGFBP2, CAR6, ADAMDEC1, F2R	150	2379	16021	1.61624	0.810061	0.425172	4.70292
GOTERM_BP_FAT	GO:0006261~DNA-dependent DNA replication	4	0.252525	0.00352949	MCM2, MCM3, MCM5, MCM6	124	34	13588	12.8918	0.963849	0.260531	5.39078
GOTERM_BP_FAT	GO:0006955~immune response	12	0.757576	0.00362778	H2-K1, IRGM1, OASL2, IRF7, TAP1, PGLYRP1, MX1, GBP3, GBP2, DHX58, GBP1, B2M	124	471	13588	2.79186	0.967047	0.247527	5.53694
PIR_SUPERFAMILY	PIRSF005552:guanine nucleotide-binding protein 1	3	0.189394	0.00368363	GBP3, GBP2, GBP1	97	8	8136	31.4536	0.298322	0.111387	3.98313
SP_PIR_KEYWORDS	mitosis	7	0.441919	0.00408108	CCNB1, KIF2C, KIF11, CDC20, UBE2C, CCNA2, CDCA3	151	179	17854	4.62385	0.584897	0.0841684	5.05414
KEGG_PATHWAY	mmu03030:DNA replication	4	0.252525	0.00416857	MCM2, MCM3, MCM5, MCM6	55	35	5738	11.9231	0.304708	0.166159	4.41425
GOTERM_BP_FAT	GO:0000279~M phase	9	0.568182	0.00419076	CCNB1, KIF11, MKI67, CENPF, H2AFX, CDC20, UBE2C, CCNA2, CDCA3	124	283	13588	3.4849	0.980618	0.26165	6.37002
SP_PIR_KEYWORDS	ubl conjugation	12	0.757576	0.00477842	CCNB1, HIST1H2BM, UHRF1, CDKN1B, HIST1H2BJ, H2AFX, DLL1, CDC20, STAT1, UBE2C, CDCA3, BARD1	151	524	17854	2.70775	0.64293	0.0893714	5.89382
INTERPRO	IPR002971:Mus/Rat 1 allergen	3	0.189394	0.00507654	MUP5, MUP4, LCN11	162	12	17763	27.412	0.88734	0.267954	6.92002
KEGG_PATHWAY	mmu00982:Drug metabolism	5	0.315657	0.00519716	GSTA3, CYP3A13, ADH1, FMO3, AOX1	55	75	5738	6.95515	0.364493	0.140247	5.47589
INTERPRO	IPR011991:Winged helix repressor DNA-binding	7	0.441919	0.00525595	IRF9, HIST1H1D, PLEK2, HIST1H1B, HIST1H1A, IRF7, PAX6	162	175	17763	4.38593	0.895728	0.246174	7.15623
GOTERM_CC_FAT	GO:0005604~basement membrane	5	0.315657	0.00527571	HMCN1, PAPLN, LAMC2, VWA1, TIMP3	121	73	12504	7.078	0.561848	0.0876099	6.16158
GOTERM_BP_FAT	GO:0042089~cytokine biosynthetic process	3	0.189394	0.00593923	IRF9, IRF7, PAWR	124	13	13588	25.2878	0.996278	0.329372	8.9137
SP_PIR_KEYWORDS	cell division	8	0.505051	0.0059575	CCNB1, KIF2C, KIF11, CDC20, UBE2C, CCNA2, MCM5, CDCA3	151	256	17854	3.69495	0.723264	0.101526	7.29805
INTERPRO	IPR015894:Guanylate-binding protein, N-terminal	3	0.189394	0.005964	GBP3, GBP2, GBP1	162	13	17763	25.3034	0.923174	0.248087	8.08305
INTERPRO	IPR005818:Histone H1/H5	3	0.189394	0.005964	HIST1H1D, HIST1H1B, HIST1H1A	162	13	17763	25.3034	0.923174	0.248087	8.08305
GOTERM_MF_FAT	GO:0003924~GTPase activity	6	0.378788	0.0062634	IRGM2, IIGP1, MX1, GBP3, GBP2, GBP1	122	128	13288	5.10553	0.822334	0.578496	7.95075
GOTERM_BP_FAT	GO:0000278~mitotic cell cycle	8	0.505051	0.00673465	CCNB1, KIF11, CENPF, CDC20, UBE2C, CCNA2, CDCA3, RBBP8	124	244	13588	3.59281	0.998245	0.344931	10.0493
GOTERM_BP_FAT	GO:0042107~cytokine metabolic process	3	0.189394	0.00688828	IRF9, IRF7, PAWR	124	14	13588	23.4816	0.998482	0.33346	10.2671
INTERPRO	IPR007743:Interferon-inducible GTPase	3	0.189394	0.0069168	IRGM1, IRGM2, IIGP1	162	14	17763	23.496	0.949086	0.257522	9.31669
SMART	SM00526:H15	3	0.189394	0.00728704	HIST1H1D, HIST1H1B, HIST1H1A	93	13	9131	22.6576	0.518752	0.306279	7.797
UP_SEQ_FEATURE	mutagenesis site	15	0.94697	0.0075293	IRGM1, MCM2, ITPR2, KIF2C, UHRF1, CDKN1B, IRF7, B230120H23RIK, IIGP1, LAMC2, H2AFX, CAT, VWA1, MX1, PHLDA3	150	723	16021	2.21591	0.976451	0.608264	10.3012
GOTERM_CC_FAT	GO:0005614~interstitial matrix	3	0.189394	0.00770803	VWA1, VIT, ABI3BP	121	14	12504	22.144	0.70094	0.11371	8.88338
GOTERM_BP_FAT	GO:0055114~oxidation reduction	14	0.883838	0.00778393	CYP3A13, GMPR, CDO1, ACADL, BC026585, MSRB3, DBT, ADH1, AOX1, FMO3, PHGDH, HSD17B6, CAT, ACAD9	124	672	13588	2.28293	0.999349	0.35055	11.5271
GOTERM_BP_FAT	GO:0000087~M phase of mitotic cell cycle	7	0.441919	0.00839098	CCNB1, KIF11, CENPF, CDC20, UBE2C, CCNA2, CDCA3	124	194	13588	3.95394	0.999634	0.355691	12.3717
GOTERM_MF_FAT	GO:0030246~carbohydrate binding	9	0.568182	0.00841879	GALNTL4, MRC2, SFTPD, PGLYRP1, LAMC2, VIT, FGF1, ABI3BP, LGALS9	122	317	13288	3.09231	0.902213	0.539291	10.5488
GOTERM_MF_FAT	GO:0017076~purine nucleotide binding	28	1.76768	0.0091817	SLFN9, UBA7, KIT, EPHB1, KIF2C, B230120H23RIK, OASL2, TAP1, FMO3, IIGP1, ACAD9, MX1, TOP2A, DHX58, IRGM1, KIF11, IRGM2, SUCLG2, MCM2, ACADL, MCM3, UBE2C, MCM5, MCM6, AOX1, GBP3, GBP2, GBP1	122	1871	13288	1.62999	0.920867	0.469618	11.452
SP_PIR_KEYWORDS	cytoplasm	38	2.39899	0.0101607	CTNNAL1, CAV2, TRIOBP, PLEK2, GULP1, CRABP2, PGLYRP1, IL17RE, PAWR, PDCD4, KIF2C, ISG15, ADH1, B230120H23RIK, PLCD3, IPCEF1, IIGP1, MX1, CCNA2, PHLDA3, DHX58, CDCA3, GSTA3, LPP, TRIM29, RAI14, IFI44, STAT1, LGALS9, TNS4, CCNB1, CDKN1B, STXBP6, SULT1B1, IRF7, AOX1, GBP3, BARD1	151	3029	17854	1.48335	0.888722	0.155408	12.1483
GOTERM_BP_FAT	GO:0002709~regulation of T cell mediated immunity	3	0.189394	0.0113113	H2-K1, CENPF, B2M	124	18	13588	18.2634	0.999977	0.430048	16.3302
GOTERM_CC_FAT	GO:0044427~chromosomal part	9	0.568182	0.0115035	HIST1H2BM, HIST1H1D, MKI67, HIST1H1B, HIST1H1A, HIST1H2BJ, CENPF, H2AFX, MCM2	121	318	12504	2.92468	0.835517	0.151331	12.9862
GOTERM_BP_FAT	GO:0051301~cell division	8	0.505051	0.013948	CCNB1, KIF11, CDC20, UBE2C, CCNA2, TOP2A, MCM5, CDCA3	124	281	13588	3.11973	0.999998	0.482875	19.7598
GOTERM_BP_FAT	GO:0034622~cellular macromolecular complex assembly	7	0.441919	0.014032	HIST1H2BM, HIST1H1D, HIST1H1B, HIST1H1A, HIST1H2BJ, H2AFX, MCM2	124	217	13588	3.53486	0.999998	0.468405	19.8668
GOTERM_BP_FAT	GO:0006259~DNA metabolic process	10	0.631313	0.0142468	UHRF1, HMGB2, H2AFX, MCM2, MCM3, TOP2A, ESCO2, MCM5, BARD1, MCM6	124	421	13588	2.60287	0.999999	0.457981	20.1401
GOTERM_MF_FAT	GO:0050662~coenzyme binding	6	0.378788	0.0154603	DBT, FMO3, AOX1, PHGDH, ACADL, ACAD9	122	160	13288	4.08443	0.986223	0.575548	18.5715
INTERPRO	IPR012340:Nucleic acid-binding, OB-fold	4	0.252525	0.0156712	MCM2, MCM3, MCM5, MCM6	162	58	17763	7.56194	0.998859	0.459907	19.953
GOTERM_BP_FAT	GO:0001708~cell fate specification	4	0.252525	0.0162858	SALL1, PAX6, CENPF, FGF1	124	59	13588	7.4292	1	0.488475	22.6901
GOTERM_BP_FAT	GO:0009069~serine family amino acid metabolic process	3	0.189394	0.0166808	PHGDH, CDO1, PSAT1	124	22	13588	14.9428	1	0.482186	23.1751
GOTERM_MF_FAT	GO:0048037~cofactor binding	7	0.441919	0.0172572	DBT, FMO3, AOX1, PHGDH, ACADL, ACAD9, PSAT1	122	226	13288	3.37357	0.991664	0.549708	20.5095
SP_PIR_KEYWORDS	immune response	6	0.378788	0.0196269	H2-K1, IRGM1, TAP1, PGLYRP1, DHX58, B2M	151	184	17854	3.8556	0.985902	0.262442	22.2281
GOTERM_MF_FAT	GO:0005539~glycosaminoglycan binding	5	0.315657	0.0202741	PGLYRP1, LAMC2, VIT, FGF1, ABI3BP	122	114	13288	4.77711	0.996421	0.552763	23.6676
GOTERM_CC_FAT	GO:0000785~chromatin	6	0.378788	0.0213149	HIST1H2BM, HIST1H1D, HIST1H1B, HIST1H1A, HIST1H2BJ, H2AFX	121	165	12504	3.75778	0.965302	0.244284	22.8202
GOTERM_MF_FAT	GO:0001883~purine nucleoside binding	23	1.45202	0.0222203	KIF11, SUCLG2, SLFN9, UBA7, KIT, MCM2, MCM3, UBE2C, ACADL, MCM5, EPHB1, MCM6, KIF2C, B230120H23RIK, OASL2, TAP1, FMO3, AOX1, IIGP1, ACAD9, TOP2A, DHX58, GBP1	122	1548	13288	1.61829	0.997929	0.538113	25.6429
GOTERM_MF_FAT	GO:0001882~nucleoside binding	23	1.45202	0.0237299	KIF11, SUCLG2, SLFN9, UBA7, KIT, MCM2, MCM3, UBE2C, ACADL, MCM5, EPHB1, MCM6, KIF2C, B230120H23RIK, OASL2, TAP1, FMO3, AOX1, IIGP1, ACAD9, TOP2A, DHX58, GBP1	122	1558	13288	1.6079	0.998646	0.519929	27.1425
GOTERM_BP_FAT	GO:0034621~cellular macromolecular complex subunit organization	7	0.441919	0.0239456	HIST1H2BM, HIST1H1D, HIST1H1B, HIST1H1A, HIST1H2BJ, H2AFX, MCM2	124	245	13588	3.13088	1	0.597612	31.6045
GOTERM_BP_FAT	GO:0042127~regulation of cell proliferation	11	0.694444	0.024119	CAV2, CDKN1B, IFITM3, PLCD3, PAX6, CENPF, PAWR, KIT, FGF1, FGFBP1, F2R	124	538	13588	2.2405	1	0.58594	31.7948
GOTERM_BP_FAT	GO:0006325~chromatin organization	8	0.505051	0.0243957	HIST1H2BM, HIST1H1D, HIST1H1B, HIST1H1A, HIST1H2BJ, RBL1, H2AFX, MCM2	124	315	13588	2.783	1	0.576392	32.0972
SP_PIR_KEYWORDS	Serine biosynthesis	2	0.126263	0.0249947	PHGDH, PSAT1	151	3	17854	78.8256	0.99567	0.304281	27.459
SP_PIR_KEYWORDS	dna-binding	20	1.26263	0.0263141	HMGB2, HIST1H1D, HIST1H1B, HIST1H1A, PAX6, MCM2, STAT1, MCM3, MCM5, MCM6, IRF9, UHRF1, HIST1H2BM, LASS4, SALL1, IRF7, HIST1H2BJ, H2AFX, NFE2L3, TOP2A	151	1404	17854	1.68431	0.996764	0.301159	28.6942
GOTERM_MF_FAT	GO:0050660~FAD binding	4	0.252525	0.0268894	FMO3, AOX1, ACADL, ACAD9	122	71	13288	6.13623	0.999445	0.527436	30.1909
GOTERM_BP_FAT	GO:0006564~L-serine biosynthetic process	2	0.126263	0.0269132	PHGDH, PSAT1	124	3	13588	73.0538	1	0.599452	34.7921
INTERPRO	IPR009311:Interferon-induced 6-16	2	0.126263	0.0269471	IFI27L2A, IFI27L1	162	3	17763	73.0988	0.999992	0.623403	31.9479
GOTERM_BP_FAT	GO:0000280~nuclear division	6	0.378788	0.0291889	CCNB1, KIF11, CDC20, UBE2C, CCNA2, CDCA3	124	190	13588	3.46044	1	0.616795	37.1416
GOTERM_BP_FAT	GO:0007067~mitosis	6	0.378788	0.0291889	CCNB1, KIF11, CDC20, UBE2C, CCNA2, CDCA3	124	190	13588	3.46044	1	0.616795	37.1416
GOTERM_MF_FAT	GO:0001871~pattern binding	5	0.315657	0.0294478	PGLYRP1, LAMC2, VIT, FGF1, ABI3BP	122	128	13288	4.25461	0.999731	0.526333	32.5726
GOTERM_MF_FAT	GO:0030247~polysaccharide binding	5	0.315657	0.0294478	PGLYRP1, LAMC2, VIT, FGF1, ABI3BP	122	128	13288	4.25461	0.999731	0.526333	32.5726
SP_PIR_KEYWORDS	isopeptide bond	7	0.441919	0.0296961	HIST1H2BM, UHRF1, ISG15, HIST1H2BJ, H2AFX, STAT1, BARD1	151	277	17854	2.98797	0.998468	0.316998	31.7723
GOTERM_BP_FAT	GO:0051276~chromosome organization	9	0.568182	0.0303893	HIST1H2BM, HIST1H1D, HIST1H1B, HIST1H1A, HIST1H2BJ, RBL1, H2AFX, MCM2, TOP2A	124	404	13588	2.44115	1	0.619374	38.3487
GOTERM_BP_FAT	GO:0009615~response to virus	4	0.252525	0.0315486	ISG15, IFI27L2A, IRF7, MX1	124	76	13588	5.7674	1	0.621302	39.494
SP_PIR_KEYWORDS	glycoprotein	41	2.58838	0.0323513	MFNG, MPZL2, GDF5, DLK2, IL17RE, KIT, TSPAN9, VIT, EPHB1, SLC29A1, LY6A, OGN, LGALS3BP, WNT4, LY6D, FAT3, GALNTL4, CXCR7, GP2, UPK1B, SFTPD, HSD17B6, VWA1, FGFBP1, 2310057J18RIK, CCRL1, H2-K1, LCN13, MRC2, CRISP1, DLL1, KLK1, SERPINA3N, PROM2, LCN4, GPR56, LAMC2, IGFBP2, CAR6, ADAMDEC1, F2R	151	3600	17854	1.3466	0.99915	0.324841	34.1026
SP_PIR_KEYWORDS	nucleosome	2	0.126263	0.0331875	HIST1H1D, HIST1H1B	151	4	17854	59.1192	0.999294	0.317448	34.8212
GOTERM_BP_FAT	GO:0048285~organelle fission	6	0.378788	0.0333641	CCNB1, KIF11, CDC20, UBE2C, CCNA2, CDCA3	124	197	13588	3.33748	1	0.630547	41.2475
GOTERM_BP_FAT	GO:0065003~macromolecular complex assembly	8	0.505051	0.0339451	CAV2, HIST1H2BM, HIST1H1D, HIST1H1B, HIST1H1A, HIST1H2BJ, H2AFX, MCM2	124	338	13588	2.59362	1	0.625689	41.7985
GOTERM_MF_FAT	GO:0000166~nucleotide binding	29	1.83081	0.034247	SLFN9, UBA7, KIT, EPHB1, KIF2C, B230120H23RIK, OASL2, TAP1, FMO3, IIGP1, ACAD9, MX1, TOP2A, DHX58, IRGM1, KIF11, IRGM2, SUCLG2, MCM2, ACADL, MCM3, UBE2C, MCM5, MCM6, AOX1, PHGDH, GBP3, GBP2, GBP1	122	2183	13288	1.44692	0.999931	0.550033	36.8389
SP_PIR_KEYWORDS	dna replication	4	0.252525	0.0348237	MCM2, MCM3, MCM5, MCM6	151	85	17854	5.56416	0.99951	0.316841	36.2064
INTERPRO	IPR002450:von Ebner's gland protein/ Bos/Can allergen	2	0.126263	0.0357682	LCN13, LCN4	162	4	17763	54.8241	1	0.699401	40.1429
INTERPRO	IPR013763:Cyclin-related	3	0.189394	0.03588	CCNB1, RBL1, CCNA2	162	33	17763	9.96801	1	0.673614	40.2406
INTERPRO	IPR006670:Cyclin	3	0.189394	0.03588	CCNB1, RBL1, CCNA2	162	33	17763	9.96801	1	0.673614	40.2406
SP_PIR_KEYWORDS	tumor suppressor	4	0.252525	0.0380009	VWA5A, RBL1, PHLDA3, PDCD4	151	88	17854	5.37447	0.999759	0.327425	38.819
GOTERM_MF_FAT	GO:0005525~GTP binding	8	0.505051	0.0429787	IRGM1, IRGM2, SUCLG2, IIGP1, MX1, GBP3, GBP2, GBP1	122	354	13288	2.46142	0.999994	0.605163	43.9675
SMART	SM00385:CYCLIN	3	0.189394	0.0433221	CCNB1, RBL1, CCNA2	93	33	9131	8.92571	0.988072	0.771515	38.8337
GOTERM_BP_FAT	GO:0008284~positive regulation of cell proliferation	7	0.441919	0.0443102	CDKN1B, PAX6, CENPF, KIT, FGF1, FGFBP1, F2R	124	284	13588	2.70093	1	0.713978	50.8517
GOTERM_BP_FAT	GO:0032606~type I interferon production	2	0.126263	0.0444549	IRF9, IRF7	124	5	13588	43.8323	1	0.704765	50.9682
GOTERM_BP_FAT	GO:0045351~type I interferon biosynthetic process	2	0.126263	0.0444549	IRF9, IRF7	124	5	13588	43.8323	1	0.704765	50.9682
GOTERM_BP_FAT	GO:0045165~cell fate commitment	5	0.315657	0.0444906	SALL1, PAX6, CENPF, DLL1, FGF1	124	147	13588	3.72723	1	0.694886	50.9969
GOTERM_BP_FAT	GO:0043062~extracellular structure organization	5	0.315657	0.0463572	MUC5AC, VWA1, VIT, ABI3BP, F2R	124	149	13588	3.6772	1	0.700192	52.4759
PIR_SUPERFAMILY	PIRSF500264:alpha-2u-globulin	2	0.126263	0.0463772	MUP5, MUP4	97	4	8136	41.9381	0.989525	0.680082	40.7273
GOTERM_MF_FAT	GO:0032561~guanyl ribonucleotide binding	8	0.505051	0.0480542	IRGM1, IRGM2, SUCLG2, IIGP1, MX1, GBP3, GBP2, GBP1	122	363	13288	2.4004	0.999999	0.619913	47.7616
GOTERM_MF_FAT	GO:0019001~guanyl nucleotide binding	8	0.505051	0.0480542	IRGM1, IRGM2, SUCLG2, IIGP1, MX1, GBP3, GBP2, GBP1	122	363	13288	2.4004	0.999999	0.619913	47.7616
SP_PIR_KEYWORDS	gtp-binding	7	0.441919	0.0489204	IRGM1, SUCLG2, IIGP1, MX1, GBP3, GBP2, GBP1	151	313	17854	2.64431	0.999979	0.387481	47.0653
GOTERM_BP_FAT	GO:0043933~macromolecular complex subunit organization	8	0.505051	0.0491765	CAV2, HIST1H2BM, HIST1H1D, HIST1H1B, HIST1H1A, HIST1H2BJ, H2AFX, MCM2	124	367	13588	2.38868	1	0.712368	54.6308
GOTERM_BP_FAT	GO:0006952~defense response	9	0.568182	0.0506381	H2-K1, IRGM1, SERPINA3N, TAP1, PGLYRP1, MX1, DHX58, F2R, B2M	124	448	13588	2.2014	1	0.713828	55.7116
UP_SEQ_FEATURE	sequence variant	8	0.505051	0.0525577	H2-K1, LY6A, GDF5, PITRM1, AOX1, PAX6, KIT, B2M	150	362	16021	2.36037	1	0.995279	54.0028
SP_PIR_KEYWORDS	nucleosome core	3	0.189394	0.0527242	HIST1H2BM, HIST1H2BJ, H2AFX	151	44	17854	8.06171	0.999991	0.397294	49.6885
GOTERM_BP_FAT	GO:0019530~taurine metabolic process	2	0.126263	0.0531078	PHGDH, CDO1	124	6	13588	36.5269	1	0.722249	57.4833
GOTERM_BP_FAT	GO:0009617~response to bacterium	5	0.315657	0.0542548	H2-K1, PGLYRP1, STAT1, F2R, B2M	124	157	13588	3.48983	1	0.72128	58.2834
UP_SEQ_FEATURE	propeptide:Removed in mature form	6	0.378788	0.0547729	LY6A, LY6D, ISG15, GP2, GNG5, GBP2	150	220	16021	2.91291	1	0.990501	55.5257
GOTERM_MF_FAT	GO:0032555~purine ribonucleotide binding	24	1.51515	0.0551088	IRGM1, KIF11, IRGM2, SUCLG2, SLFN9, UBA7, KIT, MCM2, MCM3, UBE2C, MCM5, EPHB1, MCM6, KIF2C, B230120H23RIK, OASL2, TAP1, IIGP1, MX1, TOP2A, GBP3, DHX58, GBP2, GBP1	122	1796	13288	1.45547	1	0.646275	52.6419
GOTERM_MF_FAT	GO:0032553~ribonucleotide binding	24	1.51515	0.0551088	IRGM1, KIF11, IRGM2, SUCLG2, SLFN9, UBA7, KIT, MCM2, MCM3, UBE2C, MCM5, EPHB1, MCM6, KIF2C, B230120H23RIK, OASL2, TAP1, IIGP1, MX1, TOP2A, GBP3, DHX58, GBP2, GBP1	122	1796	13288	1.45547	1	0.646275	52.6419
SP_PIR_KEYWORDS	nucleotide-binding	21	1.32576	0.0551342	IRGM1, KIF11, SUCLG2, KIT, MCM2, MCM3, UBE2C, MCM5, EPHB1, MCM6, KIF2C, B230120H23RIK, OASL2, TAP1, IIGP1, MX1, TOP2A, GBP3, DHX58, GBP2, GBP1	151	1631	17854	1.52238	0.999995	0.398331	51.2879
KEGG_PATHWAY	mmu00750:Vitamin B6 metabolism	2	0.126263	0.0551772	AOX1, PSAT1	55	6	5738	34.7758	0.992831	0.709015	45.8502
INTERPRO	IPR007125:Histone core	3	0.189394	0.0555163	HIST1H2BM, HIST1H2BJ, H2AFX	162	42	17763	7.83201	1	0.804763	55.2814
SP_PIR_KEYWORDS	Flavoprotein	4	0.252525	0.0559993	FMO3, AOX1, ACADL, ACAD9	151	103	17854	4.59178	0.999996	0.390797	51.8505
GOTERM_BP_FAT	GO:0001816~cytokine production	3	0.189394	0.0576946	IRF9, IRF7, PAWR	124	43	13588	7.64516	1	0.73515	60.599
GOTERM_MF_FAT	GO:0005550~pheromone binding	4	0.252525	0.060109	MUP5, MUP4, LCN4, LCN11	122	98	13288	4.44563	1	0.655436	55.8418
GOTERM_BP_FAT	GO:0006563~L-serine metabolic process	2	0.126263	0.061683	PHGDH, PSAT1	124	7	13588	31.3088	1	0.751004	63.1331
GOTERM_MF_FAT	GO:0030554~adenyl nucleotide binding	21	1.32576	0.0624548	KIF11, SUCLG2, SLFN9, UBA7, KIT, MCM2, MCM3, UBE2C, ACADL, MCM5, EPHB1, MCM6, KIF2C, B230120H23RIK, OASL2, TAP1, FMO3, AOX1, ACAD9, TOP2A, DHX58	122	1535	13288	1.49008	1	0.647683	57.2732
GOTERM_BP_FAT	GO:0030198~extracellular matrix organization	4	0.252525	0.063715	MUC5AC, VWA1, VIT, ABI3BP	124	101	13588	4.33983	1	0.754629	64.3647
SP_PIR_KEYWORDS	FAD	4	0.252525	0.0641481	FMO3, AOX1, ACADL, ACAD9	151	109	17854	4.33902	0.999999	0.42203	56.8639
SP_PIR_KEYWORDS	Apoptosis	7	0.441919	0.0652128	TNS4, DAPL1, GULP1, PGLYRP1, PAWR, PHLDA3, PDCD4	151	337	17854	2.45599	0.999999	0.415497	57.4822
SP_PIR_KEYWORDS	blocked carboxyl end	2	0.126263	0.0652807	LY6A, LY6D	151	8	17854	29.5596	1	0.404511	57.5214
SP_PIR_KEYWORDS	dimer	2	0.126263	0.0652807	GSTA3, ADH1	151	8	17854	29.5596	1	0.404511	57.5214
SP_PIR_KEYWORDS	DNA binding	6	0.378788	0.0668186	IRF9, HIST1H2BM, HMGB2, HIST1H2BJ, PAX6, TOP2A	151	258	17854	2.74973	1	0.401127	58.3992
INTERPRO	IPR000626:Ubiquitin	3	0.189394	0.0677086	UHRF1, ISG15, OASL2	162	47	17763	6.99882	1	0.847382	62.7624
SP_PIR_KEYWORDS	Antiviral defense	3	0.189394	0.0684371	ISG15, IRF7, MX1	151	51	17854	6.9552	1	0.398336	59.3051
PIR_SUPERFAMILY	PIRSF016581:interferon-induced transmembrane protein	2	0.126263	0.0687611	IFITM1, IFITM3	97	6	8136	27.9588	0.998929	0.745333	54.3711
GOTERM_BP_FAT	GO:0009070~serine family amino acid biosynthetic process	2	0.126263	0.0701811	PHGDH, PSAT1	124	8	13588	27.3952	1	0.780932	68.0324
INTERPRO	IPR019471:Interferon regulatory factor-3	2	0.126263	0.0702647	IRF9, IRF7	162	8	17763	27.412	1	0.840948	64.1754
UP_SEQ_FEATURE	cross-link:Glycyl lysine isopeptide (Lys-Gly) (interchain with G-Cter in ubiquitin)	5	0.315657	0.0723719	HIST1H2BM, UHRF1, HIST1H2BJ, H2AFX, BARD1	150	168	16021	3.17877	1	0.995122	66.0608
GOTERM_BP_FAT	GO:0002237~response to molecule of bacterial origin	3	0.189394	0.0725806	STAT1, F2R, B2M	124	49	13588	6.70902	1	0.785213	69.3012
INTERPRO	IPR019955:Ubiquitin supergroup	3	0.189394	0.0754081	UHRF1, ISG15, OASL2	162	50	17763	6.57889	1	0.845661	66.869
GOTERM_BP_FAT	GO:0001916~positive regulation of T cell mediated cytotoxicity	2	0.126263	0.0786029	H2-K1, B2M	124	9	13588	24.3513	1	0.805153	72.281
BIOCARTA	m_ifnaPathway:IFN alpha signaling pathway	2	0.126263	0.0793293	IRF9, STAT1	13	8	1171	22.5192	0.953026	0.953026	52.3912
PIR_SUPERFAMILY	PIRSF005710:interferon regulatory factor 3-9	2	0.126263	0.0797573	IRF9, IRF7	97	7	8136	23.9647	0.999658	0.735493	59.9667
SP_PIR_KEYWORDS	metalloprotein	3	0.189394	0.080479	CYP3A13, ADH1, CAT	151	56	17854	6.3342	1	0.441167	65.4953
UP_SEQ_FEATURE	DNA-binding region:Tryptophan pentad repeat	2	0.126263	0.0806748	IRF9, IRF7	150	9	16021	23.7348	1	0.994566	70.1781
SMART	SM00213:UBQ	3	0.189394	0.0810905	UHRF1, ISG15, OASL2	93	47	9131	6.26699	0.999788	0.879269	60.8843
GOTERM_MF_FAT	GO:0003677~DNA binding	23	1.45202	0.0823178	HMGB2, HIST1H1D, HIST1H1B, HIST1H1A, PAX6, HES6, MCM2, STAT1, MCM3, ESCO2, MCM5, MCM6, IRF9, UHRF1, HIST1H2BM, LASS4, SALL1, IRF7, HIST1H2BJ, H2AFX, NFE2L3, TOP2A, DHX58	122	1781	13288	1.40658	1	0.730833	67.7837
GOTERM_CC_FAT	GO:0000793~condensed chromosome	4	0.252525	0.0836236	HMGB2, MKI67, CENPF, TOP2A	121	107	12504	3.86313	0.999999	0.649339	65.0032
SP_PIR_KEYWORDS	polymorphism	5	0.315657	0.083862	H2-K1, LY6A, GDF5, AOX1, B2M	151	196	17854	3.01629	1	0.444832	67.0711
GOTERM_CC_FAT	GO:0019898~extrinsic to membrane	9	0.568182	0.0840749	CTNNAL1, CYP3A13, STXBP6, PLEK2, PLCD3, IIGP1, PHLDA3, GNG5, FGFBP1	121	472	12504	1.97044	0.999999	0.624153	65.2099
INTERPRO	IPR001346:Interferon regulatory factor	2	0.126263	0.0870501	IRF9, IRF7	162	10	17763	21.9296	1	0.872081	72.2863
INTERPRO	IPR019817:Interferon regulatory factor, conserved site	2	0.126263	0.0870501	IRF9, IRF7	162	10	17763	21.9296	1	0.872081	72.2863
INTERPRO	IPR006089:Acyl-CoA dehydrogenase, conserved site	2	0.126263	0.0870501	ACADL, ACAD9	162	10	17763	21.9296	1	0.872081	72.2863
INTERPRO	IPR014400:Cyclin, A/B/D/E	2	0.126263	0.0870501	CCNB1, CCNA2	162	10	17763	21.9296	1	0.872081	72.2863
SP_PIR_KEYWORDS	mhc i	2	0.126263	0.0886541	H2-K1, B2M	151	11	17854	21.4979	1	0.453827	69.19
GOTERM_BP_FAT	GO:0002822~regulation of adaptive immune response based on somatic recombination of immune receptors built from immunoglobulin superfamily domains	3	0.189394	0.0913021	H2-K1, CENPF, B2M	124	56	13588	5.87039	1	0.846333	77.6997
GOTERM_BP_FAT	GO:0002819~regulation of adaptive immune response	3	0.189394	0.0913021	H2-K1, CENPF, B2M	124	56	13588	5.87039	1	0.846333	77.6997
GOTERM_BP_FAT	GO:0019221~cytokine-mediated signaling pathway	3	0.189394	0.0913021	IIGP1, KIT, STAT1	124	56	13588	5.87039	1	0.846333	77.6997
GOTERM_BP_FAT	GO:0006268~DNA unwinding during replication	2	0.126263	0.0952201	MCM2, MCM6	124	11	13588	19.9238	1	0.853033	79.1599
GOTERM_BP_FAT	GO:0001914~regulation of T cell mediated cytotoxicity	2	0.126263	0.0952201	H2-K1, B2M	124	11	13588	19.9238	1	0.853033	79.1599
GOTERM_BP_FAT	GO:0040036~regulation of fibroblast growth factor receptor signaling pathway	2	0.126263	0.0952201	WNT4, FGFBP1	124	11	13588	19.9238	1	0.853033	79.1599
INTERPRO	IPR016126:Secretoglobin	2	0.126263	0.0953296	ABPA, ABPB	162	11	17763	19.936	1	0.883394	75.6249
INTERPRO	IPR006092:Acyl-CoA dehydrogenase, N-terminal	2	0.126263	0.0953296	ACADL, ACAD9	162	11	17763	19.936	1	0.883394	75.6249
SMART	SM00348:IRF	2	0.126263	0.0963534	IRF9, IRF7	93	10	9131	19.6366	0.99996	0.868183	67.5202
GOTERM_BP_FAT	GO:0016265~death	9	0.568182	0.0987179	TNS4, DAPL1, GULP1, PGLYRP1, PAWR, KIT, PHLDA3, PDCD4, F2R	124	519	13588	1.90024	1	0.858001	80.3874
GOTERM_MF_FAT	GO:0042803~protein homodimerization activity	5	0.315657	0.0996492	CAV2, ADH1, TAP1, CENPF, BARD1	122	193	13288	2.82171	1	0.781138	74.9452
