# Supplementary material for: Lamin B1 is required for mature neuron-specific gene expression during olfactory sensory neuron differentiation
Source: Nat Commun. 2017 Apr 20;8:15098. doi: 10.1038/ncomms15098 (PMC5411488; doi:10.1038/ncomms15098)
Supplement: Supplementary Data 4 — GO Term analysis of genes down regulated in Lmnb1-/- cells by RNA-seq [file ncomms15098-s5.xlsx]

## Sheet: Table4.txt
Category	Term	Count	%	PValue	Genes	List Total	Pop Hits	Pop Total	Fold Enrichment	Bonferroni	Benjamini	FDR
SP_PIR_KEYWORDS	membrane	251	40.6807	1.33123e-11	ADCY3, SYT1, CADM3, SYT4, SCN3B, EFNA3, L1CAM, STOML3, SYT7, TMEM151B, TMEM151A, SYP, LPHN3, DIRAS1, FAM171B, 8430419L09RIK, SEMA7A, CDH23, OSBP2, MAGI1, CDHR1, PTPRR, LPCAT4, CTNNA2, RP2H, RND2, ATP2C2, LHFPL4, TMEM184B, TMEM184C, UNC13C, EIF2AK3, UNC13A, ADD2, RTP2, MGAT5B, CALY, RTP1, GCNT7, HFE, BCL2L2, ACP2, RIC3, PEX5L, TMCC2, NAT14, MGAT4B, GPR158, PCDH10, EPHA5, EPHA7, TMEM117, ATP6V0E2, …	569	5507	17854	1.43015	3.87386e-09	3.87386e-09	1.77065e-08
GOTERM_BP_FAT	GO:0007268~synaptic transmission	25	4.05186	3.20957e-10	MYO5A, RAB3A, SYT1, SYT4, AGTPBP1, DRD2, SNCA, SYP, SYN2, APBA2, SV2B, SV2A, SNAP25, DLG2, APBA1, NRXN2, STXBP1, NLGN3, ATP1A2, CTNNA2, SLC17A6, TMOD2, UNC13C, NCAN, CACNA1B	394	178	13588	4.84372	5.41776e-07	5.41776e-07	5.40897e-07
GOTERM_BP_FAT	GO:0019226~transmission of nerve impulse	27	4.37601	1.93554e-09	MYO5A, SYT1, RAB3A, SYT4, AGTPBP1, DRD2, SNCA, SYP, SPNB4, SYN2, APBA2, SV2B, SV2A, SNAP25, APBA1, DLG2, NRXN2, STXBP1, NLGN3, ATP1A2, CTNNA2, AMIGO1, SLC17A6, TMOD2, UNC13C, NCAN, CACNA1B	394	226	13588	4.12017	3.26718e-06	1.63359e-06	3.26189e-06
SP_PIR_KEYWORDS	alternative splicing	206	33.3874	2.20066e-09	PLEKHM3, CROCC, SNCA, RUSC2, L1CAM, LPHN3, FAM171B, AI836003, 8430419L09RIK, KIFAP3, A830018L16RIK, FHAD1, CDH23, MAGI1, CCDC135, PTPRR, BSN, SPIRE2, RIC8B, CTNNA2, CARNS1, RP2H, TMEM184C, ADD2, MGAT5B, GCNT7, RUNDC3A, CACNB3, BCL2L2, RIC3, PEX5L, SULT4A1, SPNB4, OLFM1, A330021E22RIK, CCDC157, FAM131B, EPHA7, 1700003E16RIK, RGS3, DZIP1L, TMOD2, SYTL2, A830010M20RIK, HTATIP2, CPEB4, RNF185, TTLL5,…	569	4481	17854	1.4425	6.40393e-07	3.20196e-07	2.92709e-06
INTERPRO	IPR005821:Ion transport	19	3.07942	3.46032e-09	HCN2, KCNC4, TRPM5, KCNA2, KCNB1, KCNA6, KCNA5, CNGB1, CNGA4, CNGA2, KCNS3, SCN9A, CACNA1H, KCNH2, HCN4, KCNH3, SCN5A, KCNH4, CACNA1B	520	111	17763	5.84714	2.81324e-06	2.81324e-06	5.32285e-06
GOTERM_MF_FAT	GO:0022843~voltage-gated cation channel activity	20	3.24149	3.79416e-09	HCN2, KCNC4, KCNAB2, KCNA2, KCNB1, CACNB3, KCNA6, KCNA5, CNGA2, KCNS3, SPNB4, SCN9A, KCTD17, CACNA1H, KCNH2, HCN4, KCNH3, SCN5A, KCNH4, CACNA1B	381	128	13288	5.44948	1.82878e-06	1.82878e-06	5.43558e-06
GOTERM_BP_FAT	GO:0032940~secretion by cell	24	3.88979	4.2062e-09	MYO5A, SYT1, RAB3A, CPLX2, STX2, SYT4, SRCIN1, NRXN2, STXBP1, SCRN1, RIMS3, STXBP5L, CADPS, SYN2, SV2B, SYTL2, UNC13C, SNAP25, EIF2AK3, UNC13A, APBA1, SCAMP5, EXOC6B, CACNA1B	394	186	13588	4.44998	7.10004e-06	2.36669e-06	7.08855e-06
GOTERM_BP_FAT	GO:0046903~secretion	26	4.21394	5.65396e-09	MYO5A, RAB3A, SYT1, CPLX2, SYT4, SRCIN1, DRD2, STXBP5L, RIMS3, SYN2, SV2B, SNAP25, APBA1, CAR2, SCAMP5, STX2, NRXN2, SCRN1, STXBP1, CADPS, SYTL2, UNC13C, EIF2AK3, UNC13A, EXOC6B, CACNA1B	394	221	13588	4.05733	9.54383e-06	2.38597e-06	9.52839e-06
GOTERM_CC_FAT	GO:0045202~synapse	34	5.51053	6.1248e-09	SYT1, RAB3A, CPLX2, RAB3B, SYT4, CLSTN2, GABBR1, L1CAM, SYT7, GABBR2, SYNGR1, RIMS3, SYP, SLC1A2, SNPH, SYN2, SV2B, SV2A, SNAP25, DLG2, SCAMP5, CDH23, ANKS1B, DLGAP3, NRXN2, SYT11, BSN, NLGN3, ACCN2, CADPS, SLC17A6, UNC13C, UNC13A, FAIM2	415	319	12504	3.21136	1.65982e-06	1.65982e-06	8.05759e-06
GOTERM_MF_FAT	GO:0022832~voltage-gated channel activity	23	3.72771	8.31546e-09	HCN2, KCNC4, TRPM5, KCNAB2, SCN3B, KCNA2, KCNB1, CACNB3, KCNA6, KCNA5, CNGA2, KCNS3, SPNB4, SCN9A, KCTD17, SCN4B, CACNA1H, KCNH2, HCN4, KCNH3, SCN5A, KCNH4, CACNA1B	381	179	13288	4.48136	4.00805e-06	2.00403e-06	1.19129e-05
GOTERM_MF_FAT	GO:0005244~voltage-gated ion channel activity	23	3.72771	8.31546e-09	HCN2, KCNC4, TRPM5, KCNAB2, SCN3B, KCNA2, KCNB1, CACNB3, KCNA6, KCNA5, CNGA2, KCNS3, SPNB4, SCN9A, KCTD17, SCN4B, CACNA1H, KCNH2, HCN4, KCNH3, SCN5A, KCNH4, CACNA1B	381	179	13288	4.48136	4.00805e-06	2.00403e-06	1.19129e-05
GOTERM_BP_FAT	GO:0015672~monovalent inorganic cation transport	30	4.86224	1.58232e-08	KCNC4, KCNAB2, SCN3B, KCNA2, KCNA6, KCNA5, KCNK10, KCNS3, SLC24A4, SPNB4, SLC4A8, SCN9A, SLC4A4, HCN4, SCN5A, NSF, HCN2, SLC8A1, KCNB1, ATP1A2, CNGA2, ACCN2, ATP6V0E2, SLC17A6, KCTD17, ATP6V0A1, SCN4B, KCNH2, KCNH3, KCNH4	394	303	13588	3.41459	2.67092e-05	5.34189e-06	2.66662e-05
GOTERM_MF_FAT	GO:0005261~cation channel activity	26	4.21394	4.58703e-08	KCNC4, KCNAB2, SCN3B, KCNA2, CACNB3, KCNA6, KCNA5, KCNK10, KCNS3, SPNB4, SLC24A2, SCN9A, HCN4, SCN5A, HCN2, KCNB1, CNGA4, CNGA2, ACCN2, KCTD17, SCN4B, CACNA1H, KCNH2, KCNH3, KCNH4, CACNA1B	381	248	13288	3.65642	2.21093e-05	7.36981e-06	6.57146e-05
GOTERM_BP_FAT	GO:0030001~metal ion transport	36	5.83468	6.52422e-08	KCNC4, KCNAB2, SCN3B, KCNA2, KCNA6, CACNB3, KCNA5, TRF, KCNK10, KCNS3, SLC24A4, SPNB4, SLC24A2, SLC4A8, SCN9A, SLC4A4, HCN4, SCN5A, NSF, NFATC1, HCN2, SLC8A1, KCNB1, ATP1A2, CNGA2, ACCN2, ATP2C2, SLC17A6, PSEN2, KCTD17, CACNA1H, SCN4B, KCNH2, KCNH3, KCNH4, CACNA1B	394	442	13588	2.80892	0.000110123	1.83546e-05	0.00010995
GOTERM_MF_FAT	GO:0046873~metal ion transmembrane transporter activity	28	4.53809	6.97682e-08	KCNC4, KCNAB2, SCN3B, KCNA2, CACNB3, KCNA6, KCNA5, TRF, KCNK10, KCNS3, SPNB4, SLC24A2, SCN9A, HCN4, SCN5A, HCN2, KCNB1, CNGA4, CNGA2, ACCN2, ATP2C2, KCTD17, CACNA1H, SCN4B, KCNH2, KCNH3, KCNH4, CACNA1B	381	290	13288	3.3674	3.36277e-05	8.40703e-06	9.9951e-05
GOTERM_MF_FAT	GO:0031420~alkali metal ion binding	23	3.72771	1.08114e-07	HCN2, KCNC4, SLC8A1, KCNAB2, SCN3B, KCNA2, KCNB1, KCNA6, ATP1A2, KCNA5, ACCN2, KCNS3, SLC17A6, SLC24A4, SLC4A8, SCN9A, SCN4B, SLC4A4, KCNH2, HCN4, IMPDH1, KCNH3, SCN5A	381	206	13288	3.89399	5.21095e-05	1.04221e-05	0.000154886
GOTERM_BP_FAT	GO:0006812~cation transport	39	6.32091	1.11677e-07	KCNC4, KCNAB2, SCN3B, KCNA2, KCNA6, ATP10D, CACNB3, KCNA5, TRF, KCNK10, KCNS3, SLC24A4, SPNB4, SLC24A2, SLC4A8, SCN9A, SLC4A4, HCN4, SCN5A, NSF, NFATC1, HCN2, SLC8A1, KCNB1, ATP1A2, CNGA2, ACCN2, ATP2C2, SLC17A6, ATP6V0E2, PSEN2, KCTD17, CACNA1H, ATP6V0A1, SCN4B, KCNH2, KCNH3, KCNH4, CACNA1B	394	515	13588	2.61166	0.000188493	2.69297e-05	0.000188205
GOTERM_BP_FAT	GO:0030030~cell projection organization	29	4.70016	1.76204e-07	RAB3A, PLXNA3, RTN4RL1, DRD2, CROCC, UCHL1, L1CAM, TTC8, TTLL3, LINGO1, SPNB4, TTYH1, B3GNT2, NEURL1A, DCX, CDH23, DSCAM, KIF3A, STX2, FOXJ1, STXBP1, RGNEF, SLIT1, CTNNA2, BBS1, AMIGO1, BBS2, EPHA7, RELN	394	319	13588	3.13521	0.000297389	3.71784e-05	0.00029695
UP_SEQ_FEATURE	splice variant	204	33.0632	2.48428e-07	PLEKHM3, CROCC, SNCA, RUSC2, LPHN3, FAM171B, AI836003, 8430419L09RIK, KIFAP3, A830018L16RIK, FHAD1, CDH23, MAGI1, CCDC135, PTPRR, BSN, SPIRE2, RIC8B, CARNS1, CTNNA2, RP2H, TMEM184C, ADD2, MGAT5B, GCNT7, RUNDC3A, BCL2L2, RIC3, PEX5L, SULT4A1, SPNB4, OLFM1, A330021E22RIK, CCDC157, FAM131B, EPHA7, 1700003E16RIK, RGS3, DZIP1L, TMOD2, SYTL2, A830010M20RIK, HTATIP2, CPEB4, RNF185, TTLL5, ATP10D, TTLL6,…	540	4448	16021	1.3607	0.00033557	0.00033557	0.000407547
GOTERM_MF_FAT	GO:0005216~ion channel activity	30	4.86224	2.64308e-07	KCNC4, KCNAB2, SCN3B, KCNA2, CACNB3, KCNA6, CNGB1, KCNA5, KCNK10, KCNS3, SPNB4, SLC24A2, TTYH1, SCN9A, ANO2, HCN4, SCN5A, HCN2, TRPM5, KCNB1, CNGA4, CNGA2, ACCN2, KCTD17, CACNA1H, SCN4B, KCNH2, KCNH3, KCNH4, CACNA1B	381	349	13288	2.99799	0.000127388	2.12325e-05	0.000378651
SP_PIR_KEYWORDS	voltage-gated channel	19	3.07942	2.84684e-07	HCN2, KCNC4, TRPM5, KCNAB2, SCN3B, KCNA2, KCNB1, CACNB3, KCNA6, KCNA5, KCNS3, SCN9A, SCN4B, CACNA1H, KCNH2, HCN4, KCNH3, SCN5A, CACNA1B	569	135	17854	4.41614	8.28397e-05	2.7614e-05	0.000378656
GOTERM_BP_FAT	GO:0007267~cell-cell signaling	27	4.37601	3.25143e-07	MYO5A, SYT1, RAB3A, SYT4, DRD2, AGTPBP1, SNCA, SYP, SYN2, APBA2, SV2B, SV2A, SNAP25, APBA1, DLG2, NRXN2, DLGAP3, STXBP1, NLGN3, ATP1A2, CTNNA2, SLC17A6, TMOD2, UNC13C, NCAN, EIF2AK3, CACNA1B	394	290	13588	3.21089	0.000548691	6.09805e-05	0.000547949
SP_PIR_KEYWORDS	synapse	24	3.88979	3.33872e-07	SYT1, ANKS1B, DLGAP3, SYT4, SYT11, GABBR1, BSN, GABBR2, SYT7, SYNGR1, RIMS3, SYP, CADPS, SLC17A6, SNPH, SYN2, SV2B, SV2A, UNC13C, SNAP25, UNC13A, FAIM2, DLG2, SCAMP5	569	213	17854	3.53553	9.7152e-05	2.42889e-05	0.00044408
GOTERM_BP_FAT	GO:0048858~cell projection morphogenesis	22	3.56564	4.04391e-07	RAB3A, PLXNA3, KIF3A, RTN4RL1, DRD2, FOXJ1, UCHL1, STXBP1, L1CAM, RGNEF, SLIT1, CTNNA2, TTLL3, AMIGO1, BBS1, BBS2, EPHA7, SPNB4, RELN, B3GNT2, DCX, DSCAM	394	202	13588	3.75604	0.00068238	6.82589e-05	0.000681503
GOTERM_BP_FAT	GO:0006836~neurotransmitter transport	14	2.26904	4.4221e-07	SYT1, RAB3A, CPLX2, NRXN2, SYT4, ATP1A2, SLC6A17, RIMS3, SLC17A6, SYN2, SV2B, SV2A, SNAP25, CACNA1B	394	80	13588	6.03528	0.000746172	6.78568e-05	0.000745237
GOTERM_MF_FAT	GO:0022838~substrate specific channel activity	30	4.86224	5.08234e-07	KCNC4, KCNAB2, SCN3B, KCNA2, CACNB3, KCNA6, CNGB1, KCNA5, KCNK10, KCNS3, SPNB4, SLC24A2, TTYH1, SCN9A, ANO2, HCN4, SCN5A, HCN2, TRPM5, KCNB1, CNGA4, CNGA2, ACCN2, KCTD17, CACNA1H, SCN4B, KCNH2, KCNH3, KCNH4, CACNA1B	381	360	13288	2.90639	0.000244939	3.49949e-05	0.000728101
GOTERM_CC_FAT	GO:0044456~synapse part	24	3.88979	5.59526e-07	SYT1, ANKS1B, RAB3A, RAB3B, DLGAP3, SYT4, CLSTN2, NRXN2, SYT11, GABBR1, BSN, L1CAM, GABBR2, SYT7, SYNGR1, SYP, SLC1A2, SLC17A6, SYN2, SV2B, SV2A, FAIM2, DLG2, SCAMP5	415	212	12504	3.41096	0.00015162	7.58129e-05	0.000736093
GOTERM_BP_FAT	GO:0006887~exocytosis	16	2.59319	6.10487e-07	MYO5A, RAB3A, CPLX2, SRCIN1, STX2, SCRN1, STXBP1, STXBP5L, RIMS3, CADPS, SYTL2, SV2B, UNC13C, UNC13A, SCAMP5, EXOC6B	394	110	13588	5.01634	0.00102997	8.58715e-05	0.00102882
GOTERM_BP_FAT	GO:0006811~ion transport	46	7.45543	6.29039e-07	KCNC4, KCNAB2, SCN3B, KCNA2, KCNA6, ATP10D, CACNB3, KCNA5, CNGB1, TRF, KCNK10, KCNS3, SLC1A2, SPNB4, SLC24A4, SLC24A2, TTYH1, SLC4A8, SCN9A, ANO2, SLC4A4, HCN4, SCN5A, NSF, NFATC1, HCN2, SLC8A1, CNNM4, TRPM5, KCNB1, ATP1A2, CNGA4, CNGA2, ACCN2, ATP2C2, SLC17A6, ATP6V0E2, PSEN2, KCTD17, CACNA1H, ATP6V0A1, SCN4B, KCNH2, KCNH3, KCNH4, CACNA1B	394	712	13588	2.22811	0.00106126	8.1675e-05	0.00106009
GOTERM_MF_FAT	GO:0022803~passive transmembrane transporter activity	30	4.86224	6.74546e-07	KCNC4, KCNAB2, SCN3B, KCNA2, CACNB3, KCNA6, CNGB1, KCNA5, KCNK10, KCNS3, SPNB4, SLC24A2, TTYH1, SCN9A, ANO2, HCN4, SCN5A, HCN2, TRPM5, KCNB1, CNGA4, CNGA2, ACCN2, KCTD17, CACNA1H, SCN4B, KCNH2, KCNH3, KCNH4, CACNA1B	381	365	13288	2.86657	0.000325078	4.06406e-05	0.000966361
GOTERM_MF_FAT	GO:0015267~channel activity	30	4.86224	6.74546e-07	KCNC4, KCNAB2, SCN3B, KCNA2, CACNB3, KCNA6, CNGB1, KCNA5, KCNK10, KCNS3, SPNB4, SLC24A2, TTYH1, SCN9A, ANO2, HCN4, SCN5A, HCN2, TRPM5, KCNB1, CNGA4, CNGA2, ACCN2, KCTD17, CACNA1H, SCN4B, KCNH2, KCNH3, KCNH4, CACNA1B	381	365	13288	2.86657	0.000325078	4.06406e-05	0.000966361
GOTERM_MF_FAT	GO:0005249~voltage-gated potassium channel activity	15	2.43112	8.05429e-07	HCN2, KCNC4, KCNAB2, KCNA2, KCNB1, KCNA6, KCNA5, CNGA2, KCNS3, SPNB4, KCTD17, KCNH2, HCN4, KCNH3, KCNH4	381	99	13288	5.28434	0.000388141	4.31343e-05	0.00115386
GOTERM_CC_FAT	GO:0044463~cell projection part	21	3.40357	8.58244e-07	ANKS1B, BBS7, KIF5A, CROCC, TTLL5, TTLL6, DNAHC11, L1CAM, TTC8, KLC2, TTLL7, RSPH9, TTLL3, ACCN2, BBS2, SLC1A2, SPNB4, TTYH1, MAP3K12, CDH23, CACNA1B	415	170	12504	3.72196	0.000232557	7.7525e-05	0.00112907
GOTERM_BP_FAT	GO:0006813~potassium ion transport	19	3.07942	8.66549e-07	HCN2, KCNC4, KCNAB2, KCNA2, KCNB1, KCNA6, ATP1A2, KCNA5, CNGA2, KCNK10, KCNS3, SLC24A4, SPNB4, KCTD17, KCNH2, HCN4, KCNH3, KCNH4, NSF	394	160	13588	4.09537	0.00146167	0.000104476	0.00146035
GOTERM_BP_FAT	GO:0032990~cell part morphogenesis	22	3.56564	9.01249e-07	RAB3A, PLXNA3, KIF3A, RTN4RL1, DRD2, FOXJ1, UCHL1, STXBP1, L1CAM, RGNEF, SLIT1, CTNNA2, TTLL3, AMIGO1, BBS1, BBS2, EPHA7, SPNB4, RELN, B3GNT2, DCX, DSCAM	394	212	13588	3.57887	0.00152015	0.000101415	0.00151883
GOTERM_MF_FAT	GO:0005509~calcium ion binding	50	8.10373	1.39974e-06	SYT1, PXDN, CADM3, S100A5, CLSTN2, SYT4, SYT7, MMP24, CAMKK2, SYP, SLC24A4, ANO2, CDH23, TRPM5, WBSCR17, CDHR1, PCDHB1, PCDH9, MMP16, GALNTL1, SLIT1, RAB11FIP4, CHGA, ATP2C2, UMODL1, RELN, NCAN, MFAP4, MYO5A, SPOCK2, TBC1D9, CACNB3, SPOCK1, NECAB3, PLCL2, NPTX2, RASGRP4, DNER, CERK, SLC8A1, SYT11, PCDH10, P4HTM, ACCN2, CADPS, SCGN, CLGN, CACNA1H, CACNA1B, CALM1	381	840	13288	2.07599	0.000674446	6.74651e-05	0.00200527
GOTERM_MF_FAT	GO:0022836~gated channel activity	25	4.05186	1.79424e-06	KCNC4, KCNAB2, SCN3B, KCNA2, CACNB3, KCNA6, KCNA5, KCNS3, SPNB4, SCN9A, HCN4, SCN5A, HCN2, TRPM5, KCNB1, CNGA4, CNGA2, ACCN2, KCTD17, SCN4B, CACNA1H, KCNH2, KCNH3, KCNH4, CACNA1B	381	281	13288	3.1029	0.000864453	7.86175e-05	0.00257043
GOTERM_CC_FAT	GO:0008021~synaptic vesicle	13	2.10697	2.00998e-06	SYP, SYT1, RAB3A, RAB3B, SLC17A6, SYT4, SYT11, SYN2, SV2B, SV2A, SYT7, SYNGR1, SCAMP5	415	68	12504	5.76017	0.000544557	0.000136167	0.00264424
GOTERM_CC_FAT	GO:0043005~neuron projection	25	4.05186	2.02302e-06	SYT1, ANKS1B, TNFRSF21, CPLX2, NCDN, SYT4, DRD2, KIF5A, OMP, UCHL1, L1CAM, KLC2, GABBR2, TTLL7, PEX5L, CTNNA2, ACCN2, NCAM2, SLC1A2, SPNB4, DNER, TTYH1, RELN, MAP3K12, CACNA1B	415	245	12504	3.0745	0.00054809	0.000109642	0.00266139
GOTERM_CC_FAT	GO:0005929~cilium	18	2.91734	2.22931e-06	MYO5A, BBS7, KIF5A, CROCC, TTLL5, TTLL6, DNAHC11, TTC8, KLC2, TTLL7, RSPH9, TTLL3, BBS1, BBS2, ENKUR, PLEKHB1, SPEF1, CDH23	415	135	12504	4.01735	0.000603962	0.000100686	0.00293278
GOTERM_CC_FAT	GO:0042995~cell projection	42	6.80713	2.83342e-06	MYO5A, SYT1, TNFRSF21, CPLX2, BBS7, SYT4, CROCC, DRD2, UCHL1, TTLL5, L1CAM, DNAHC11, TTLL6, TTC8, TTLL7, GABBR2, KLC2, PEX5L, TTLL3, SLC1A2, ENKUR, PLEKHB1, SPNB4, DNER, TTYH1, CDH23, ANKS1B, NCDN, KIF5A, OMP, RSPH9, RUFY3, CTNNA2, ACCN2, BBS1, NCAM2, BBS2, RELN, FABP7, SPEF1, MAP3K12, CACNA1B	415	575	12504	2.20081	0.000767562	0.000109688	0.00372749
SP_PIR_KEYWORDS	exocytosis	11	1.78282	3.20134e-06	CADPS, RAB3A, CPLX2, SRCIN1, SCRN1, SYTL2, UNC13C, UNC13A, SCAMP5, RIMS3, STXBP5L	569	50	17854	6.90313	0.000931159	0.000186301	0.004258
GOTERM_BP_FAT	GO:0000902~cell morphogenesis	26	4.21394	3.59596e-06	RAB3A, PLXNA3, KIF3A, RTN4RL1, DRD2, FOXJ1, UCHL1, STXBP1, BRSK2, L1CAM, BRSK1, RGNEF, SLIT1, CTNNA2, TTLL3, AMIGO1, BBS1, BBS2, EPHA7, SPNB4, RELN, B3GNT2, DCX, CDH23, NFATC1, DSCAM	394	309	13588	2.90184	0.00605161	0.000379303	0.00605997
GOTERM_MF_FAT	GO:0005267~potassium channel activity	16	2.59319	4.09101e-06	HCN2, KCNC4, KCNAB2, KCNA2, KCNB1, KCNA6, KCNA5, CNGA2, KCNK10, KCNS3, SPNB4, KCTD17, KCNH2, HCN4, KCNH3, KCNH4	381	129	13288	4.32578	0.00196993	0.000164309	0.00586069
GOTERM_BP_FAT	GO:0048667~cell morphogenesis involved in neuron differentiation	19	3.07942	5.57558e-06	RAB3A, PLXNA3, RTN4RL1, DRD2, UCHL1, STXBP1, L1CAM, RGNEF, SLIT1, CTNNA2, BBS1, AMIGO1, EPHA7, SPNB4, RELN, B3GNT2, DCX, CDH23, DSCAM	394	182	13588	3.60032	0.00936746	0.000553471	0.0093959
GOTERM_BP_FAT	GO:0001505~regulation of neurotransmitter levels	11	1.78282	1.02574e-05	SYT1, RAB3A, SLC17A6, NRXN2, SYT4, AGTPBP1, SYN2, SV2B, ATP1A2, SNAP25, CACNA1B	394	62	13588	6.11872	0.0171655	0.000961455	0.0172849
GOTERM_BP_FAT	GO:0032989~cellular component morphogenesis	27	4.37601	1.12067e-05	RAB3A, PLXNA3, RTN4RL1, DRD2, UCHL1, BRSK2, L1CAM, BRSK1, TTLL3, SPNB4, B3GNT2, NEURL1A, DCX, CDH23, DSCAM, NFATC1, KIF3A, FOXJ1, STXBP1, RGNEF, SLIT1, CTNNA2, BBS1, AMIGO1, BBS2, EPHA7, RELN	394	351	13588	2.65287	0.0187393	0.00099514	0.0188846
SP_PIR_KEYWORDS	ion transport	38	6.15883	1.21928e-05	KCNC4, KCNAB2, SCN3B, KCNA2, KCNA6, CACNB3, CNGB1, KCNA5, TRF, KCNK10, KCNS3, SLC24A4, TTYH1, SLC4A8, SCN9A, ANO2, SLC4A4, HCN4, SCN5A, HCN2, CNNM4, SLC8A1, TRPM5, KCNB1, ATP1A2, CNGA4, CNGA2, ACCN2, ATP2C2, SLC17A6, ATP6V0E2, CACNA1H, ATP6V0A1, SCN4B, KCNH2, KCNH3, KCNH4, CACNA1B	569	543	17854	2.19587	0.00354184	0.000591179	0.0162163
SP_PIR_KEYWORDS	ionic channel	26	4.21394	1.27664e-05	KCNC4, KCNAB2, SCN3B, KCNA2, CACNB3, KCNA6, KCNA5, KCNK10, KCNS3, TTYH1, SCN9A, ANO2, HCN4, SCN5A, HCN2, TRPM5, KCNB1, CNGA4, CNGA2, ACCN2, SCN4B, CACNA1H, KCNH2, KCNH3, KCNH4, CACNA1B	569	301	17854	2.71038	0.00370814	0.000530578	0.0169791
GOTERM_BP_FAT	GO:0000904~cell morphogenesis involved in differentiation	20	3.24149	1.28515e-05	RAB3A, PLXNA3, RTN4RL1, DRD2, UCHL1, STXBP1, L1CAM, RGNEF, SLIT1, CTNNA2, AMIGO1, BBS1, EPHA7, SPNB4, RELN, B3GNT2, DCX, CDH23, DSCAM, NFATC1	394	212	13588	3.25352	0.0214599	0.00108409	0.021656
SP_PIR_KEYWORDS	transmembrane	214	34.684	1.28583e-05	ADCY3, SYT1, CADM3, SYT4, SCN3B, L1CAM, STOML3, SYT7, TMEM151B, TMEM151A, SYP, LPHN3, FAM171B, 8430419L09RIK, CDH23, OLFR1247, CDHR1, PTPRR, OLFR1241, OLFR1348, LPCAT4, ATP2C2, LHFPL4, TMEM184B, TMEM184C, EIF2AK3, RTP2, MGAT5B, CALY, GCNT7, RTP1, HFE, ACP2, RIC3, PEX5L, TMCC2, OLFR1507, OLFR1178, NAT14, MGAT4B, GPR158, OLFR1412, OLFR1226, PCDH10, OLFR1364, EPHA5, EPHA7, TMEM117, ATP6V0E2, CLGN, J…	569	5237	17854	1.2822	0.0037348	0.000467614	0.0171014
GOTERM_CC_FAT	GO:0034703~cation channel complex	14	2.26904	1.40911e-05	KCNC4, KCNA2, KCNB1, KCNA6, CACNB3, KCNA5, CNGA4, KCNS3, SPNB4, KCTD17, SCN9A, CACNA1H, SCN5A, CACNA1B	415	95	12504	4.44023	0.00381144	0.000477226	0.0185363
KEGG_PATHWAY	mmu04360:Axon guidance	15	2.43112	1.51484e-05	PLXNA3, PLXNA4, EFNA3, L1CAM, SLIT1, EPHA5, PAK7, EPHA7, PAK3, RGS3, SEMA7A, SEMA3E, SEMA4D, SRGAP1, NFATC1	162	131	5738	4.0557	0.00155908	0.00155908	0.016906
GOTERM_CC_FAT	GO:0005886~plasma membrane	134	21.718	1.66152e-05	ADCY3, SYT1, KCNC4, CADM3, PLXNA4, SYT4, SNCA, EFNA3, L1CAM, STOML3, SYT7, SYP, LPHN3, DIRAS1, SEMA7A, SLC4A4, ODZ2, SCAMP5, CDH23, MAGI1, CDHR1, PTPRR, BSN, CTNNA2, RP2H, RND2, NCAM2, NEU1, UNC13C, UNC13A, ADD2, ABCA7, RTP2, CALY, SNAP91, BBS7, DRD2, KCNA2, RTP1, PHKA1, HFE, CACNB3, KCNA6, TTC8, KCNA5, OSCP1, RIMS3, KCNS3, SPNB4, TTYH1, SCN9A, PARD6B, GPR158, ADAM23, KCNB1, SYT11, AK1, PCDH10, S…	415	2906	12504	1.38934	0.00449263	0.000500181	0.0218562
UP_SEQ_FEATURE	transmembrane region	182	29.4976	1.93658e-05	ADCY3, SYT1, KCNC4, CADM3, PLXNA4, SYT4, SCN3B, TUSC5, NSG2, TSPAN7, L1CAM, STOML3, SYT7, TMEM151B, TMEM151A, SYP, LPHN3, FAM171B, 8430419L09RIK, ELOVL4, FAM73B, NSG1, SLC4A4, ODZ2, SCAMP5, CDH23, CDHR1, FUT10, PTPRR, 9330182L06RIK, 3632451O06RIK, CNGA4, LPCAT4, CNGA2, NCAM2, IGSF8, ATP2C2, LHFPL4, SLC25A33, 1110018G07RIK, LRP11, TMEM184B, TMEM184C, EIF2AK3, RTP2, ABCA7, MGAT5B, CALY, DRD2, RTP1,…	540	4113	16021	1.31283	0.0258241	0.0129965	0.0317649
INTERPRO	IPR003938:Potassium channel, voltage-dependent, EAG/ELK/ERG	6	0.972447	2.21338e-05	HCN2, HCN4, KCNH2, KCNH3, KCNH4, CNGA2	520	13	17763	15.766	0.017834	0.00895712	0.0340419
SP_PIR_KEYWORDS	cell membrane	86	13.9384	2.23662e-05	CADM3, GPR162, JPH3, CLSTN2, EFNA3, GABBR1, RHOQ, L1CAM, STOML3, GABBR2, STXBP5L, MMP24, LPHN3, DIRAS1, SEMA7A, ANO2, SLC4A4, KIRREL2, DLG2, KIRREL3, CDH23, SCAMP5, ANKS1B, TRPM5, MAGI1, RAB39B, CDHR1, PTPRR, PCDH9, MMP16, CTNNA2, RP2H, STOM, BBS2, NCAM2, UMODL1, NEU1, UNC13C, JAM3, FAIM2, ADD2, UNC13A, ENOX1, ABCA7, RTP2, RAB3A, RAB3B, CALY, GPRC5C, SNAP91, RTN4RL1, APC2, BBS7, DRD2, RTP1, PHKA1…	569	1713	17854	1.5753	0.00648751	0.000722922	0.0297451
GOTERM_CC_FAT	GO:0031224~intrinsic to membrane	238	38.5737	2.32651e-05	ADCY3, SYT1, CADM3, SYT4, SCN3B, EFNA3, L1CAM, STOML3, SYT7, TMEM151B, TMEM151A, SYP, LPHN3, FAM171B, 8430419L09RIK, SEMA7A, CDH23, OLFR1247, CDHR1, PTPRR, OLFR1241, OLFR1348, LPCAT4, OLFR1346, ATP2C2, LHFPL4, TMEM184B, TMEM184C, EIF2AK3, OLFR212, RTP2, MGAT5B, CALY, GCNT7, RTP1, HFE, CACNB3, ACP2, RIC3, PEX5L, TMCC2, OLFR1507, SPNB4, OLFR1178, NAT14, MGAT4B, GPR158, OLFR1412, OLFR1226, PCDH10, O…	415	5914	12504	1.21254	0.00628509	0.000630294	0.0306026
SP_PIR_KEYWORDS	microtubule	21	3.40357	2.76547e-05	KIF3B, KIF3A, KIF27, APC2, KIF5A, KLC2, KIF9, EML6, KIF3C, EML5, TTLL3, EML2, KIF1A, TEKT1, TPPP, MTAP1A, MTAP9, MTAP6, MAPRE2, DNM1, JAKMIP1	569	221	17854	2.98161	0.00801533	0.000804439	0.0367771
INTERPRO	IPR014710:RmlC-like jelly roll fold	8	1.2966	3.1141e-05	HCN2, CNGB1, HCN4, KCNH2, KCNH3, CNGA4, KCNH4, CNGA2	520	32	17763	8.5399	0.0250002	0.00840382	0.047892
INTERPRO	IPR000595:Cyclic nucleotide-binding	8	1.2966	3.1141e-05	HCN2, CNGB1, HCN4, KCNH2, KCNH3, CNGA4, KCNH4, CNGA2	520	32	17763	8.5399	0.0250002	0.00840382	0.047892
GOTERM_MF_FAT	GO:0030955~potassium ion binding	14	2.26904	3.20811e-05	HCN2, KCNC4, KCNAB2, KCNA2, KCNB1, KCNA6, ATP1A2, KCNA5, KCNS3, SLC24A4, KCNH2, HCN4, KCNH3, IMPDH1	381	118	13288	4.13791	0.0153444	0.00118878	0.0459501
GOTERM_CC_FAT	GO:0044459~plasma membrane part	84	13.6143	3.46374e-05	SYT1, CADM3, KCNC4, SYT4, GABBR1, L1CAM, SYT7, GABBR2, SYNGR1, MMP24, SYP, DIRAS1, SLC1A2, SLC24A4, SNPH, AP3B2, SV2B, SV2A, SLC4A4, ODZ2, DLG2, SCAMP5, ANKS1B, MAGI1, STX2, RAB39B, CDHR1, PCDH9, BSN, MMP16, CTNNA2, RP2H, STOM, RND2, BBS2, GNAL, PSEN2, KCNH2, UNC13C, FAIM2, ADD2, UNC13A, RAB3A, ABCA7, RAB3B, CALY, SNAP91, RTN4RL1, APC2, BBS7, KCNA2, PHKA1, GNG13, HFE, KCNA6, CACNB3, KCNA5, TTC8, …	415	1633	12504	1.54987	0.00934299	0.000852991	0.0455583
GOTERM_BP_FAT	GO:0016192~vesicle-mediated transport	31	5.02431	3.65836e-05	MYO5A, ABCA7, RAB3A, CPLX2, CALY, SNAP91, SYT4, NAPG, SRCIN1, SNCA, NAPB, STXBP5L, RIMS3, SYP, ELMOD3, SNPH, AP3B2, SV2B, RAB6B, SCAMP5, STX2, SCRN1, STXBP1, ELMO2, CADPS, LRP11, SYTL2, UNC13C, UNC13A, DNM1, EXOC6B	394	466	13588	2.29422	0.0598861	0.00293636	0.0616351
GOTERM_MF_FAT	GO:0031402~sodium ion binding	13	2.10697	3.68805e-05	ACCN2, HCN2, SLC8A1, SLC17A6, SLC24A4, SCN3B, SCN9A, SLC4A8, SCN4B, ATP1A2, HCN4, SLC4A4, SCN5A	381	103	13288	4.40191	0.0176197	0.00126896	0.0528227
GOTERM_BP_FAT	GO:0007017~microtubule-based process	19	3.07942	4.1944e-05	KIF3B, KIF3A, KIF27, KIF5A, CROCC, UCHL1, DNAHC11, KLC2, KIF9, KIF3C, TTLL3, BBS1, BBS2, FMN2, KIF1A, TEKT1, TPPP, KIFAP3, NEURL1A	394	211	13588	3.10549	0.0683545	0.00321314	0.0706631
GOTERM_BP_FAT	GO:0048812~neuron projection morphogenesis	17	2.75527	5.20988e-05	RAB3A, PLXNA3, RTN4RL1, DRD2, UCHL1, STXBP1, L1CAM, RGNEF, SLIT1, CTNNA2, AMIGO1, EPHA7, SPNB4, RELN, B3GNT2, DCX, DSCAM	394	176	13588	3.33116	0.0841888	0.0038164	0.0877638
GOTERM_CC_FAT	GO:0016021~integral to membrane	229	37.1151	5.85045e-05	ADCY3, SYT1, CADM3, SYT4, SCN3B, L1CAM, STOML3, SYT7, TMEM151B, TMEM151A, SYP, LPHN3, FAM171B, 8430419L09RIK, CDH23, OLFR1247, CDHR1, PTPRR, OLFR1241, OLFR1348, LPCAT4, OLFR1346, ATP2C2, LHFPL4, TMEM184B, TMEM184C, EIF2AK3, OLFR212, RTP2, MGAT5B, CALY, GCNT7, RTP1, HFE, CACNB3, ACP2, RIC3, PEX5L, TMCC2, OLFR1507, SPNB4, OLFR1178, NAT14, MGAT4B, GPR158, OLFR1412, OLFR1226, PCDH10, OLFR1364, EPHA5,…	415	5709	12504	1.20858	0.0157301	0.00132039	0.0769394
SP_PIR_KEYWORDS	cell junction	29	4.70016	6.13608e-05	SYT1, CADM3, SYT4, GABBR1, SYT7, GABBR2, SYNGR1, RIMS3, SYP, SORBS2, SNPH, SYN2, SV2B, SV2A, SNAP25, DLG2, SCAMP5, PARD6B, ANKS1B, MAGI1, DLGAP3, SYT11, BSN, CTNNA2, CADPS, SLC17A6, UNC13C, UNC13A, FAIM2	569	392	17854	2.32132	0.0176981	0.001622	0.0815848
GOTERM_BP_FAT	GO:0031175~neuron projection development	19	3.07942	6.43161e-05	RAB3A, PLXNA3, RTN4RL1, DRD2, UCHL1, STXBP1, L1CAM, RGNEF, SLIT1, CTNNA2, AMIGO1, BBS1, LINGO1, EPHA7, SPNB4, RELN, B3GNT2, DCX, DSCAM	394	218	13588	3.00577	0.102883	0.0045135	0.108334
GOTERM_BP_FAT	GO:0007269~neurotransmitter secretion	8	1.2966	6.48618e-05	SYT1, RAB3A, NRXN2, SYT4, SYN2, SV2B, SNAP25, CACNA1B	394	36	13588	7.66385	0.103709	0.00437003	0.109253
SMART	SM00100:cNMP	8	1.2966	6.5289e-05	HCN2, CNGB1, HCN4, KCNH2, KCNH3, CNGA4, KCNH4, CNGA2	302	32	9131	7.55877	0.0117481	0.0117481	0.0804643
GOTERM_BP_FAT	GO:0050877~neurological system process	76	12.3177	7.27144e-05	ADCY3, SYT1, OLFR984, SYT4, AGTPBP1, UCHL1, SNCA, CNGB1, OLFR116, OLFR1297, SYP, SLC24A2, OLFR1427, OLFR1110, SV2B, OLFR1112, SV2A, OLFR695, DLG2, CDH23, OLFR1247, NRXN2, CDHR1, STXBP1, OLFR1241, OLFR1384, CNGA4, OLFR1348, CNGA2, OLFR1346, CTNNA2, BBS1, AMIGO1, BBS2, GNAL, OLFR1301, MTAP1A, PSEN2, UNC13C, NCAN, OLFR212, MYO5A, RAB3A, GPRC5C, DRD2, GNG13, OLFR727, OLFR279, OLFR1507, SPNB4, PDE1C, …	394	1681	13588	1.55921	0.115512	0.00470989	0.122472
GOTERM_BP_FAT	GO:0007409~axonogenesis	16	2.59319	7.73949e-05	RAB3A, PLXNA3, RTN4RL1, DRD2, UCHL1, STXBP1, L1CAM, RGNEF, SLIT1, CTNNA2, AMIGO1, EPHA7, SPNB4, RELN, B3GNT2, DCX	394	163	13588	3.38526	0.122473	0.00482711	0.130351
SP_PIR_KEYWORDS	calcium	44	7.13128	8.30994e-05	SYT1, CADM3, PXDN, S100A5, CLSTN2, SYT4, SPOCK2, CACNB3, SYT7, NECAB3, MMP24, SYP, SLC24A4, NPTX2, RASGRP4, DNER, ANO2, CERK, CDH23, SLC8A1, TRPM5, WBSCR17, CDHR1, SYT11, PCDH10, PCDHB1, PCDH9, MMP16, GALNTL1, P4HTM, ACCN2, CADPS, RAB11FIP4, SCGN, ATP2C2, CHGA, CLGN, UMODL1, CACNA1H, RELN, NCAN, MFAP4, CALM1, CACNA1B	569	731	17854	1.88868	0.0238929	0.00201321	0.110474
SP_PIR_KEYWORDS	potassium	14	2.26904	9.77608e-05	HCN2, KCNC4, KCNAB2, KCNA2, KCNB1, KCNA6, ATP1A2, KCNA5, KCNS3, SLC24A4, KCNH2, HCN4, KCNH3, IMPDH1	569	118	17854	3.7228	0.0280489	0.00218605	0.129953
SP_PIR_KEYWORDS	Sodium	13	2.10697	0.000104916	ACCN2, HCN2, SLC8A1, SLC17A6, SLC24A4, SCN3B, SCN9A, SLC4A8, SCN4B, ATP1A2, HCN4, SLC4A4, SCN5A	569	103	17854	3.96031	0.0300706	0.00217848	0.139457
INTERPRO	IPR000008:C2 calcium-dependent membrane targeting	14	2.26904	0.000112887	SYT1, HECW2, SYT4, TOLLIP, SYT11, SYT7, RIMS3, PLCL2, CADPS, RAB11FIP5, CCDC33, SYTL2, UNC13C, UNC13A	520	130	17763	3.67873	0.0876962	0.0226843	0.173508
GOTERM_MF_FAT	GO:0005272~sodium channel activity	7	1.13452	0.000116138	ACCN2, HCN2, SCN3B, SCN9A, SCN4B, HCN4, SCN5A	381	28	13288	8.71916	0.0544436	0.00372516	0.166253
GOTERM_MF_FAT	GO:0000149~SNARE binding	7	1.13452	0.000116138	SYP, CPLX2, STX2, STXBP1, NAPB, SNAP25, NSF	381	28	13288	8.71916	0.0544436	0.00372516	0.166253
INTERPRO	IPR018488:Cyclic nucleotide-binding, conserved site	7	1.13452	0.000131647	HCN2, CNGB1, HCN4, KCNH2, KCNH3, CNGA4, CNGA2	520	28	17763	8.5399	0.101507	0.0211797	0.202315
SP_PIR_KEYWORDS	transport	77	12.4797	0.00014497	KCNC4, KCNAB2, SCN3B, SLC45A1, TIMM17A, CNGB1, STXBP5L, KCNK10, ATCAY, SLC1A2, APOD, SLC24A4, AP3B2, ANO2, RAB6B, SV2B, SV2A, SLC4A4, NSF, JAKMIP1, SCAMP5, OSBP2, TRPM5, RAB39B, STXBP1, SPIRE2, CNGA4, CNGA2, RAB11FIP4, RAB11FIP5, ATP2C2, SLC25A33, TOM1, KCNH2, KCNH3, KCNH4, ENOX1, RAB3A, ABCA7, RAB3B, CPLX2, NAPG, KCNA2, ABCA2, KCNA6, CACNB3, KCNA5, NAPB, NACAD, OSCP1, TRF, RIMS3, ABCA5, KCNS3, T…	569	1571	17854	1.53793	0.0413118	0.00280867	0.192652
GOTERM_BP_FAT	GO:0003001~generation of a signal involved in cell-cell signaling	11	1.78282	0.000149719	MYO5A, SYT1, RAB3A, NRXN2, SYT4, SYN2, SV2B, EIF2AK3, SNAP25, APBA1, CACNA1B	394	84	13588	4.5162	0.223333	0.00898595	0.252016
SP_PIR_KEYWORDS	potassium transport	13	2.10697	0.000151597	HCN2, KCNC4, KCNAB2, KCNA2, KCNB1, KCNA6, ATP1A2, KCNA5, KCNS3, SLC24A4, KCNH2, HCN4, KCNH3	569	107	17854	3.81226	0.0431591	0.00275358	0.20145
SP_PIR_KEYWORDS	coiled coil	83	13.4522	0.00015724	HECW2, KIF27, SRCIN1, CROCC, GABBR1, CCDC37, GABBR2, NAP1L5, STXBP5L, D430042O09RIK, AI836003, CCDC104, CCDC40, TRIM45, SNPH, MTAP9, TARSL2, JAKMIP1, CCDC28B, FHAD1, TRPM5, STX2, LDOC1L, KIF5A, STMN4, ANKRD33B, CCDC135, BSN, A230046K03RIK, RAB11FIP4, FMN2, UBE2O, KIF1A, PSD, LIMCH1, COL1A2, BRDT, SPEF2, COL1A1, UNC13C, SRGAP1, UNC13A, ENOX1, MYO5A, CCDC96, CPLX2, APC2, GDAP1, FSD1L, FAM193B, RUND…	569	1732	17854	1.50367	0.0447294	0.00268818	0.208942
GOTERM_CC_FAT	GO:0030136~clathrin-coated vesicle	13	2.10697	0.000162957	SYP, SYT1, RAB3A, RAB3B, SLC17A6, SYT4, SYT11, SYN2, SV2B, SV2A, SYT7, SYNGR1, SCAMP5	415	104	12504	3.76627	0.0432038	0.00339154	0.214169
GOTERM_MF_FAT	GO:0016208~AMP binding	6	0.972447	0.000202548	HCN2, ACSS1, PDE1C, HCN4, CNGA4, CNGA2	381	20	13288	10.463	0.0930227	0.00608378	0.289782
SP_PIR_KEYWORDS	camp	7	1.13452	0.000209262	HCN2, PDE7B, PDE1C, PDE4A, HCN4, CNGA4, CNGA2	569	28	17854	7.84446	0.0590842	0.00337771	0.27798
SP_PIR_KEYWORDS	sodium channel	7	1.13452	0.000209262	ACCN2, HCN2, SCN3B, SCN9A, SCN4B, HCN4, SCN5A	569	28	17854	7.84446	0.0590842	0.00337771	0.27798
SP_PIR_KEYWORDS	Sodium transport	13	2.10697	0.000215009	ACCN2, HCN2, SLC8A1, SLC17A6, SLC24A4, SCN3B, SCN9A, SLC4A8, SCN4B, ATP1A2, HCN4, SLC4A4, SCN5A	569	111	17854	3.67488	0.0606567	0.00328796	0.285604
GOTERM_CC_FAT	GO:0015630~microtubule cytoskeleton	31	5.02431	0.000219633	APC2, KIF27, CROCC, TTLL5, ABCA2, TTLL6, DNAHC11, KIF9, TTLL7, KLC2, TTC8, TTLL3, TEKT1, KIFAP3, MTAP9, MTAP6, CDH23, JAKMIP1, KIF3B, KIF3A, KIF5A, EML6, KIF3C, EML5, EML2, PKNOX2, KIF1A, MTAP1A, MAPRE2, DNM1, CALM1	415	450	12504	2.07563	0.0577899	0.0042429	0.288557
GOTERM_BP_FAT	GO:0016050~vesicle organization	7	1.13452	0.000224588	CADPS, RAB3A, CALY, SNAP91, SNPH, STXBP1, UNC13A	394	31	13588	7.78746	0.315555	0.012989	0.377817
GOTERM_MF_FAT	GO:0032553~ribonucleotide binding	77	12.4797	0.00023788	ADCY3, KIF27, STK36, XRCC6, RHOQ, ATP10D, CAMKK2, CKB, PAK7, DIRAS1, ACSS1, PAK3, RAB6B, TARSL2, ATP8B3, NSF, NMNAT2, MAGI1, RAB39B, KIF5A, ARL6, CNGA4, CNGA2, CDKL4, DAPK1, CARNS1, RP2H, RND2, GNAL, UBE2O, KIF1A, ATP2C2, MAPK4, EIF2AK3, MAP3K12, MYO5A, RAB3A, ABCA7, RAB3B, BRSK2, ABCA2, DNAHC11, BRSK1, KIF9, ABCA5, ACSBG1, STK40, SNRK, PDE1C, TTBK1, SYN2, DCLK3, DYRK4, CERK, DYRK2, HCN4, ACSL6, …	381	1796	13288	1.49527	0.108341	0.00672269	0.340251
GOTERM_MF_FAT	GO:0032555~purine ribonucleotide binding	77	12.4797	0.00023788	ADCY3, KIF27, STK36, XRCC6, RHOQ, ATP10D, CAMKK2, CKB, PAK7, DIRAS1, ACSS1, PAK3, RAB6B, TARSL2, ATP8B3, NSF, NMNAT2, MAGI1, RAB39B, KIF5A, ARL6, CNGA4, CNGA2, CDKL4, DAPK1, CARNS1, RP2H, RND2, GNAL, UBE2O, KIF1A, ATP2C2, MAPK4, EIF2AK3, MAP3K12, MYO5A, RAB3A, ABCA7, RAB3B, BRSK2, ABCA2, DNAHC11, BRSK1, KIF9, ABCA5, ACSBG1, STK40, SNRK, PDE1C, TTBK1, SYN2, DCLK3, DYRK4, CERK, DYRK2, HCN4, ACSL6, …	381	1796	13288	1.49527	0.108341	0.00672269	0.340251
GOTERM_CC_FAT	GO:0034702~ion channel complex	16	2.59319	0.000238731	KCNC4, KCNA2, KCNB1, KCNA6, CACNB3, KCNA5, CNGA4, KCNS3, SPNB4, TTYH1, KCTD17, SCN9A, ANO2, CACNA1H, SCN5A, CACNA1B	415	158	12504	3.05115	0.062655	0.0043043	0.313612
GOTERM_BP_FAT	GO:0051969~regulation of transmission of nerve impulse	12	1.94489	0.000264977	SYP, RAB3A, NCDN, DRD2, SLC24A2, SNCA, PSEN2, STXBP1, NLGN3, SYNGR1, EIF2AK3, TRF	394	107	13588	3.86774	0.360674	0.0148007	0.445619
GOTERM_BP_FAT	GO:0006814~sodium ion transport	13	2.10697	0.000268806	ACCN2, HCN2, SLC8A1, SLC17A6, SLC24A4, SCN3B, SCN9A, SLC4A8, SCN4B, ATP1A2, HCN4, SLC4A4, SCN5A	394	125	13588	3.58668	0.364794	0.0145322	0.452044
SP_PIR_KEYWORDS	cilium	10	1.62075	0.000290025	BBS2, ENKUR, BBS7, TTLL5, TTLL6, TTLL7, TTC8, RSPH9, SPEF1, TTLL3	569	68	17854	4.61439	0.0809451	0.00421158	0.385073
SMART	SM00239:C2	14	2.26904	0.000343826	SYT1, HECW2, SYT4, TOLLIP, SYT11, SYT7, RIMS3, PLCL2, CADPS, RAB11FIP5, CCDC33, SYTL2, UNC13C, UNC13A	302	130	9131	3.25609	0.0603457	0.0306423	0.423074
GOTERM_CC_FAT	GO:0044441~cilium part	8	1.2966	0.000351723	BBS2, BBS7, CROCC, KIF5A, KLC2, TTC8, RSPH9, TTLL3	415	41	12504	5.87905	0.0909304	0.00594064	0.461728
SP_PIR_KEYWORDS	potassium channel	10	1.62075	0.000361817	KCNS3, HCN2, KCNC4, KCNA2, KCNB1, KCNA6, KCNA5, HCN4, KCNH2, KCNH3	569	70	17854	4.48255	0.0999525	0.0050021	0.480181
GOTERM_CC_FAT	GO:0005874~microtubule	20	3.24149	0.000399023	KIF3B, KIF3A, KIF27, APC2, KIF5A, KLC2, KIF9, EML6, KIF3C, EML5, TTLL3, EML2, KIF1A, TEKT1, MTAP1A, MTAP9, MTAP6, MAPRE2, DNM1, JAKMIP1	415	240	12504	2.51084	0.102513	0.00634197	0.523672
GOTERM_BP_FAT	GO:0055085~transmembrane transport	28	4.53809	0.000401679	KCNAB2, KCNA2, SLC45A1, TIMM17A, KCNA6, KCNA5, KCNS3, SLC24A4, SCN9A, SV2B, SV2A, HCN4, SCN5A, SLC43A2, HCN2, SLC8A1, TRPM5, KCNB1, CNGA4, CNGA2, ATP6V0E2, SLC17A6, SLC25A33, ATP6V0A1, CACNA1H, KCNH2, KCNH3, CACNA1B	394	460	13588	2.09923	0.492456	0.0209699	0.674784
GOTERM_BP_FAT	GO:0048167~regulation of synaptic plasticity	8	1.2966	0.00042456	SYP, NCDN, DRD2, SLC24A2, SNCA, PSEN2, STXBP1, SYNGR1	394	48	13588	5.74788	0.511692	0.0214873	0.713091
GOTERM_BP_FAT	GO:0031644~regulation of neurological system process	12	1.94489	0.000426083	SYP, RAB3A, NCDN, DRD2, SLC24A2, SNCA, PSEN2, STXBP1, NLGN3, SYNGR1, EIF2AK3, TRF	394	113	13588	3.66237	0.512947	0.020936	0.715641
SP_PIR_KEYWORDS	cytoplasmic vesicle	19	3.07942	0.000464582	SYT1, CALY, SYT4, SYT11, NSG2, SYT7, ACSBG1, SYP, CADPS, RND2, SCGN, SLC17A6, AP3B2, ATP6V0A1, SV2B, RAB6B, NEU1, SV2A, SCAMP5	569	232	17854	2.56974	0.126481	0.00612773	0.616175
GOTERM_MF_FAT	GO:0030552~cAMP binding	5	0.810373	0.000524797	HCN2, PDE1C, HCN4, CNGA4, CNGA2	381	14	13288	12.4559	0.223547	0.0139583	0.74921
GOTERM_MF_FAT	GO:0032559~adenyl ribonucleotide binding	64	10.3728	0.00053666	ADCY3, KIF27, STK36, XRCC6, ATP10D, CKB, CAMKK2, PAK7, ACSS1, PAK3, TARSL2, ATP8B3, NSF, NMNAT2, MAGI1, KIF5A, CNGA4, CNGA2, CDKL4, DAPK1, CARNS1, RP2H, UBE2O, KIF1A, ATP2C2, MAPK4, EIF2AK3, MAP3K12, MYO5A, ABCA7, BRSK2, ABCA2, DNAHC11, KIF9, BRSK1, ACSBG1, ABCA5, STK40, SNRK, PDE1C, TTBK1, SYN2, DCLK3, DYRK4, DYRK2, CERK, HCN4, ACSL6, AATK, HCN2, KIF3B, YSK4, LTK, KIF3A, AK1, LRGUK, MAPK10, ATP1…	381	1460	13288	1.52884	0.227976	0.0135256	0.766085
GOTERM_BP_FAT	GO:0030182~neuron differentiation	25	4.05186	0.000589126	RAB3A, PLXNA3, RTN4RL1, DRD2, AGTPBP1, UCHL1, STXBP1, PTPRR, BRSK2, L1CAM, BRSK1, RGNEF, SLIT1, CTNNA2, AMIGO1, BBS1, LINGO1, EPHA7, SPNB4, RELN, OLIG1, B3GNT2, DCX, CDH23, DSCAM	394	399	13588	2.16086	0.630179	0.028021	0.988208
GOTERM_MF_FAT	GO:0019905~syntaxin binding	6	0.972447	0.000617031	SYP, CPLX2, STXBP1, NAPB, SNAP25, NSF	381	25	13288	8.37039	0.257328	0.0147649	0.880343
INTERPRO	IPR008145:Guanylate kinase/L-type calcium channel region	6	0.972447	0.000683531	MAGI1, MPP2, MPP3, LRGUK, CACNB3, DLG2	520	25	17763	8.19831	0.426444	0.0884876	1.04629
INTERPRO	IPR003131:Potassium channel, voltage dependent, Kv, tetramerisation	8	1.2966	0.000747736	KCNS3, KCNC4, SPNB4, KCNA2, KCNB1, KCTD17, KCNA6, KCNA5	520	52	17763	5.25533	0.455636	0.0832099	1.14404
GOTERM_BP_FAT	GO:0044057~regulation of system process	16	2.59319	0.000754836	SYP, RAB3A, SLC8A1, NCDN, DRD2, SLC24A2, SNCA, PSEN2, STXBP1, NLGN3, ATP1A2, SYNGR1, HCN4, EIF2AK3, TRF, CACNA1B	394	201	13588	2.74526	0.72047	0.0347873	1.26451
GOTERM_CC_FAT	GO:0031410~cytoplasmic vesicle	32	5.18639	0.000779079	MYO5A, SYT1, RAB3A, RAB3B, CALY, SYT4, NSG2, ABCA2, SYT7, SYNGR1, TRF, ACSBG1, SYP, SYN2, SCG3, AP3B2, SCG5, SV2B, RAB6B, SV2A, ATP8B3, SCAMP5, SYT11, RND2, STOM, CADPS, SCGN, SLC17A6, SERPINF1, ATP6V0A1, NEU1, SYTL2	415	508	12504	1.89796	0.190398	0.0116655	1.02009
GOTERM_MF_FAT	GO:0017076~purine nucleotide binding	77	12.4797	0.000800661	ADCY3, KIF27, STK36, XRCC6, RHOQ, ATP10D, CAMKK2, CKB, PAK7, DIRAS1, ACSS1, PAK3, RAB6B, TARSL2, ATP8B3, NSF, NMNAT2, MAGI1, RAB39B, KIF5A, ARL6, CNGA4, CNGA2, CDKL4, DAPK1, CARNS1, RP2H, RND2, GNAL, UBE2O, KIF1A, ATP2C2, MAPK4, EIF2AK3, MAP3K12, MYO5A, RAB3A, ABCA7, RAB3B, BRSK2, ABCA2, DNAHC11, BRSK1, KIF9, ABCA5, ACSBG1, STK40, SNRK, PDE1C, TTBK1, SYN2, DCLK3, DYRK4, CERK, DYRK2, HCN4, ACSL6, …	381	1871	13288	1.43533	0.320279	0.0182165	1.14094
SP_PIR_KEYWORDS	phosphoprotein	238	38.5737	0.000804348	1600021P15RIK, SYT1, PLEKHM3, CROCC, SNCA, XRCC6, RUSC2, L1CAM, SYT7, GLDC, SYP, LPHN3, FAM171B, 8430419L09RIK, KIFAP3, PPP1R1A, A830018L16RIK, CRY1, CDH23, MAGI1, PTPRR, BSN, SPIRE2, RIC8B, CTNNA2, RP2H, ATP2C2, MAPK4, TMEM184B, UNC13C, EIF2AK3, CHGB, UNC13A, ADD2, CALY, STK11IP, BCL2L2, CACNB3, PEX5L, RIMS3, TMCC2, ACSBG1, SPNB4, NCAPG2, DUSP14, GPR158, KIF3A, KIF3C, FAM131B, EPHA5, EPHA7, CLGN…	569	6311	17854	1.18332	0.208764	0.0101292	1.06458
GOTERM_CC_FAT	GO:0030424~axon	12	1.94489	0.000818994	TNFRSF21, NCAM2, SLC1A2, SPNB4, DRD2, TTYH1, UCHL1, OMP, L1CAM, MAP3K12, CTNNA2, CACNA1B	415	107	12504	3.37908	0.199115	0.0116182	1.0721
GOTERM_CC_FAT	GO:0030135~coated vesicle	13	2.10697	0.00082918	SYP, SYT1, RAB3A, RAB3B, SLC17A6, SYT4, SYT11, SYN2, SV2B, SV2A, SYT7, SYNGR1, SCAMP5	415	124	12504	3.1588	0.201325	0.0111771	1.08536
GOTERM_BP_FAT	GO:0048666~neuron development	20	3.24149	0.000860983	RAB3A, PLXNA3, RTN4RL1, DRD2, UCHL1, STXBP1, L1CAM, RGNEF, SLIT1, CTNNA2, AMIGO1, BBS1, LINGO1, EPHA7, SPNB4, RELN, B3GNT2, DCX, CDH23, DSCAM	394	292	13588	2.36214	0.766358	0.0385343	1.44112
INTERPRO	IPR003968:Potassium channel, voltage dependent, Kv	6	0.972447	0.000989809	KCNS3, KCNC4, KCNA2, KCNB1, KCNA6, KCNA5	520	27	17763	7.59103	0.552963	0.0957407	1.51179
UP_SEQ_FEATURE	domain:Kinesin-motor	7	1.13452	0.000996741	KIF3B, KIF1A, KIF3A, KIF27, KIF5A, KIF9, KIF3C	540	35	16021	5.9337	0.740051	0.361791	1.62267
INTERPRO	IPR018029:C2 membrane targeting protein	11	1.78282	0.0010777	PLCL2, SYT1, RAB11FIP5, HECW2, SYT4, SYT11, SYTL2, SYT7, UNC13C, UNC13A, RIMS3	520	106	17763	3.54487	0.583821	0.092811	1.64499
GOTERM_CC_FAT	GO:0031982~vesicle	32	5.18639	0.00109497	MYO5A, SYT1, RAB3A, RAB3B, CALY, SYT4, NSG2, ABCA2, SYT7, SYNGR1, TRF, ACSBG1, SYP, SYN2, SCG3, AP3B2, SCG5, SV2B, RAB6B, SV2A, ATP8B3, SCAMP5, SYT11, RND2, STOM, CADPS, SCGN, SLC17A6, SERPINF1, ATP6V0A1, NEU1, SYTL2	415	519	12504	1.85773	0.25688	0.0140385	1.43095
GOTERM_MF_FAT	GO:0003777~microtubule motor activity	9	1.45867	0.00110282	KIF3B, KIF1A, KIF3A, KIF27, KIF5A, DNAHC11, KLC2, KIF9, KIF3C	381	73	13288	4.29986	0.412484	0.0238852	1.56836
SP_PIR_KEYWORDS	nucleotide-binding	75	12.1556	0.00113502	ADCY3, KIF27, STK36, XRCC6, RHOQ, ATP10D, CAMKK2, CKB, PAK7, DIRAS1, ACSS1, PAK3, RAB6B, CRY1, TARSL2, ATP8B3, NSF, NMNAT2, MAGI1, RAB39B, KIF5A, ARL6, CNGA4, CNGA2, CDKL4, DAPK1, CARNS1, RND2, GNAL, UBE2O, KIF1A, ATP2C2, MAPK4, GUCY1B2, EIF2AK3, MAP3K12, MYO5A, RAB3A, ABCA7, RAB3B, BRSK2, ABCA2, DNAHC11, BRSK1, KIF9, ABCA5, ACSBG1, STK40, SNRK, TTBK1, DCLK3, DYRK4, CERK, DYRK2, HCN4, ACSL6, AATK…	569	1631	17854	1.44288	0.28142	0.0136756	1.49919
SMART	SM00072:GuKc	6	0.972447	0.00116205	MAGI1, MPP2, MPP3, LRGUK, CACNB3, DLG2	302	25	9131	7.25642	0.189783	0.0677471	1.42329
GOTERM_MF_FAT	GO:0017075~syntaxin-1 binding	4	0.648298	0.00116745	SYP, CPLX2, STXBP1, SNAP25	381	8	13288	17.4383	0.430525	0.0241828	1.65956
UP_SEQ_FEATURE	topological domain:Cytoplasmic	122	19.7731	0.00122651	ADCY3, SYT1, KCNC4, CADM3, PLXNA4, SYT4, SCN3B, NSG2, TSPAN7, L1CAM, STOML3, SYT7, SYP, LPHN3, FAM171B, NSG1, SLC4A4, ODZ2, CDH23, SCAMP5, CDHR1, FUT10, 9330182L06RIK, PTPRR, CNGA4, 3632451O06RIK, CNGA2, NCAM2, ATP2C2, IGSF8, LRP11, EIF2AK3, RTP2, MGAT5B, CALY, DRD2, GCNT7, RTP1, HFE, ACP2, ASTN2, PAQR9, RIC3, EXTL1, KCNS3, B3GNT8, TTYH1, MANEA, B3GNT2, HCN4, MGAT4B, HCN2, GPR158, ADAM23, KCNB1, …	540	2780	16021	1.302	0.809486	0.339334	1.99319
INTERPRO	IPR019821:Kinesin, motor region, conserved site	7	1.13452	0.00129719	KIF3B, KIF1A, KIF3A, KIF27, KIF5A, KIF9, KIF3C	520	42	17763	5.69327	0.651911	0.100152	1.9769
GOTERM_BP_FAT	GO:0048489~synaptic vesicle transport	6	0.972447	0.00132093	RAB3A, SYT4, SNCA, STXBP1, SV2B, UNC13A	394	29	13588	7.13531	0.892601	0.0570255	2.20296
GOTERM_MF_FAT	GO:0005516~calmodulin binding	11	1.78282	0.00157657	MYO5A, ADCY3, SYT1, SLC8A1, ENKUR, PDE1C, PHKA1, MTAP6, ADD2, CAMKK2, DAPK1	381	114	13288	3.36529	0.532569	0.0311909	2.23504
INTERPRO	IPR001752:Kinesin, motor region	7	1.13452	0.00166182	KIF3B, KIF1A, KIF3A, KIF27, KIF5A, KIF9, KIF3C	520	44	17763	5.43448	0.741326	0.115671	2.52598
GOTERM_BP_FAT	GO:0007610~behavior	24	3.88979	0.00166708	MYO5A, PLXNA3, CXCL5, DRD2, UCHL1, SNCA, NLGN3, ATP1A2, DDO, ACCN2, BBS1, BBS2, SLC1A2, SPNB4, SLC24A2, PSEN2, TMOD2, SCN9A, APBA2, RELN, APBA1, CDH23, DSCAM, CACNA1B	394	405	13588	2.04369	0.940178	0.069669	2.77265
GOTERM_CC_FAT	GO:0043025~cell soma	12	1.94489	0.0017088	MYO5A, CPLX2, SPNB4, DNER, UCHL1, PSEN2, OMP, ENO2, MAPK8IP2, TTLL7, FABP7, CACNA1B	415	117	12504	3.09027	0.37091	0.020847	2.22485
GOTERM_MF_FAT	GO:0030554~adenyl nucleotide binding	64	10.3728	0.00187933	ADCY3, KIF27, STK36, XRCC6, ATP10D, CKB, CAMKK2, PAK7, ACSS1, PAK3, TARSL2, ATP8B3, NSF, NMNAT2, MAGI1, KIF5A, CNGA4, CNGA2, CDKL4, DAPK1, CARNS1, RP2H, UBE2O, KIF1A, ATP2C2, MAPK4, EIF2AK3, MAP3K12, MYO5A, ABCA7, BRSK2, ABCA2, DNAHC11, KIF9, BRSK1, ACSBG1, ABCA5, STK40, SNRK, PDE1C, TTBK1, SYN2, DCLK3, DYRK4, DYRK2, CERK, HCN4, ACSL6, AATK, HCN2, KIF3B, YSK4, LTK, KIF3A, AK1, LRGUK, MAPK10, ATP1…	381	1535	13288	1.45414	0.596141	0.0356178	2.6589
UP_SEQ_FEATURE	short sequence motif:Selectivity filter	8	1.2966	0.00189088	KCNS3, KCNC4, KCNA2, KCNB1, KCNA6, KCNA5, KCNH2, KCNH3	540	53	16021	4.47827	0.922463	0.400345	3.05723
GOTERM_CC_FAT	GO:0030054~cell junction	29	4.70016	0.0019601	SYT1, CADM3, SYT4, GABBR1, SYT7, GABBR2, SYNGR1, RIMS3, SYP, SNPH, SYN2, SV2B, SV2A, SNAP25, SCN5A, DLG2, SCAMP5, PARD6B, ANKS1B, MAGI1, DLGAP3, SYT11, BSN, CTNNA2, CADPS, SLC17A6, UNC13C, UNC13A, FAIM2	415	470	12504	1.85909	0.4124	0.0228526	2.54815
GOTERM_BP_FAT	GO:0007242~intracellular signaling cascade	43	6.96921	0.00197166	ADCY3, RAB3A, RAB3B, PLEKHM3, DRD2, GNG13, RHOQ, DCDC2A, BRSK1, FGF12, PLCL2, LINGO1, DIRAS1, RASGRP4, KIFAP3, RAB6B, DYRK2, DCX, MAPKBP1, NFATC1, ARHGEF3, RAB39B, STMN4, SOCS5, MAPK10, RGNEF, ARL6, DAPK1, RND2, GNAL, RASL11A, DOK4, RAB36, HRASLS, PSEN2, MAPK8IP2, FBXO31, GUCY1B2, PPM1L, UNC13C, EIF2AK3, UNC13A, SRGAP1	394	915	13588	1.62072	0.964259	0.0799122	3.27134
PIR_SUPERFAMILY	PIRSF002317:kinesin-like protein KIF3	3	0.486224	0.00214481	KIF3B, KIF3A, KIF3C	221	3	8136	36.8145	0.379146	0.379146	2.70001
PIR_SUPERFAMILY	PIRSF002383:neuron specific protein/calcyon	3	0.486224	0.00214481	CALY, NSG2, NSG1	221	3	8136	36.8145	0.379146	0.379146	2.70001
PIR_SUPERFAMILY	PIRSF002383:Calcyon	3	0.486224	0.00214481	CALY, NSG2, NSG1	221	3	8136	36.8145	0.379146	0.379146	2.70001
SP_PIR_KEYWORDS	neurogenesis	13	2.10697	0.00219825	L1CAM, 2510003E04RIK, TTLL7, SLIT1, RUFY3, AMIGO1, SERPINE2, SEMA7A, SEMA3E, SEMA4D, DCX, FBXO45, UNCX	569	144	17854	2.83272	0.472916	0.0252905	2.88467
GOTERM_BP_FAT	GO:0007212~dopamine receptor signaling pathway	5	0.810373	0.00231148	GNAL, CALY, DRD2, NSG2, NSG1	394	20	13588	8.62183	0.979885	0.0908776	3.82489
GOTERM_MF_FAT	GO:0001883~purine nucleoside binding	64	10.3728	0.00233538	ADCY3, KIF27, STK36, XRCC6, ATP10D, CKB, CAMKK2, PAK7, ACSS1, PAK3, TARSL2, ATP8B3, NSF, NMNAT2, MAGI1, KIF5A, CNGA4, CNGA2, CDKL4, DAPK1, CARNS1, RP2H, UBE2O, KIF1A, ATP2C2, MAPK4, EIF2AK3, MAP3K12, MYO5A, ABCA7, BRSK2, ABCA2, DNAHC11, KIF9, BRSK1, ACSBG1, ABCA5, STK40, SNRK, PDE1C, TTBK1, SYN2, DCLK3, DYRK4, DYRK2, CERK, HCN4, ACSL6, AATK, HCN2, KIF3B, YSK4, LTK, KIF3A, AK1, LRGUK, MAPK10, ATP1…	381	1548	13288	1.44193	0.675987	0.0424191	3.29414
GOTERM_MF_FAT	GO:0019894~kinesin binding	4	0.648298	0.00239713	CROCC, KIFAP3, MAPK8IP2, JAKMIP1	381	10	13288	13.9507	0.68551	0.0419397	3.37985
GOTERM_BP_FAT	GO:0050804~regulation of synaptic transmission	10	1.62075	0.00241799	SYP, RAB3A, NCDN, DRD2, SLC24A2, SNCA, PSEN2, STXBP1, NLGN3, SYNGR1	394	100	13588	3.44873	0.983202	0.0927141	3.99777
INTERPRO	IPR009431:D1 dopamine receptor-interacting, calcyon	3	0.486224	0.00250668	CALY, NSG2, NSG1	520	3	17763	34.1596	0.870035	0.15637	3.78718
GOTERM_BP_FAT	GO:0007018~microtubule-based movement	10	1.62075	0.00258853	KIF3B, KIF1A, KIF3A, KIF27, KIF5A, UCHL1, DNAHC11, KLC2, KIF9, KIF3C	394	101	13588	3.41459	0.987413	0.0967417	4.27399
GOTERM_MF_FAT	GO:0001882~nucleoside binding	64	10.3728	0.00269219	ADCY3, KIF27, STK36, XRCC6, ATP10D, CKB, CAMKK2, PAK7, ACSS1, PAK3, TARSL2, ATP8B3, NSF, NMNAT2, MAGI1, KIF5A, CNGA4, CNGA2, CDKL4, DAPK1, CARNS1, RP2H, UBE2O, KIF1A, ATP2C2, MAPK4, EIF2AK3, MAP3K12, MYO5A, ABCA7, BRSK2, ABCA2, DNAHC11, KIF9, BRSK1, ACSBG1, ABCA5, STK40, SNRK, PDE1C, TTBK1, SYN2, DCLK3, DYRK4, DYRK2, CERK, HCN4, ACSL6, AATK, HCN2, KIF3B, YSK4, LTK, KIF3A, AK1, LRGUK, MAPK10, ATP1…	381	1558	13288	1.43267	0.7273	0.0453463	3.78845
UP_SEQ_FEATURE	nucleotide phosphate-binding region:cAMP	4	0.648298	0.0027333	HCN2, PDE4A, HCN4, CNGA2	540	9	16021	13.186	0.975221	0.460057	4.39082
SMART	SM00129:KISc	7	1.13452	0.00299858	KIF3B, KIF1A, KIF3A, KIF27, KIF5A, KIF9, KIF3C	302	44	9131	4.81013	0.419322	0.127061	3.63477
GOTERM_CC_FAT	GO:0030672~synaptic vesicle membrane	5	0.810373	0.00309171	SYP, SYT1, SLC17A6, SYN2, SV2B	415	19	12504	7.92898	0.567924	0.0343605	3.99181
GOTERM_MF_FAT	GO:0030551~cyclic nucleotide binding	5	0.810373	0.00320045	HCN2, PDE1C, HCN4, CNGA4, CNGA2	381	22	13288	7.92651	0.786708	0.0518846	4.48852
SP_PIR_KEYWORDS	glycoprotein	142	23.0146	0.00341789	ADCY3, SYT1, KCNC4, CADM3, PLXNA4, SCN3B, EFNA3, TSPAN7, L1CAM, SYP, LPHN3, FAM171B, APOD, SERPINE2, ELOVL4, SEMA7A, SLC4A4, ODZ2, CDH23, CDHR1, FUT10, 9330182L06RIK, PTPRR, BSN, 3632451O06RIK, LPCAT4, CNGA2, PCOLCE2, NCAM2, IGSF8, SERPINF1, LRP11, COL1A2, RELN, NEU1, COL1A1, MFAP4, CHGB, EIF2AK3, ABCA7, MGAT5B, DRD2, KCNA2, GCNT7, HFE, ABCA2, ACP2, KCNA6, ASTN2, KCNA5, EXTL1, TRF, ABCA5, B3GNT8,…	569	3600	17854	1.23768	0.630761	0.0375947	4.45177
GOTERM_CC_FAT	GO:0030425~dendrite	11	1.78282	0.00349401	ACCN2, ANKS1B, CPLX2, SLC1A2, NCDN, DRD2, DNER, RELN, TTLL7, PEX5L, CACNA1B	415	110	12504	3.01301	0.612692	0.0372306	4.50025
PIR_SUPERFAMILY	PIRSF500233:synaptotagmin	4	0.648298	0.00358156	SYT1, SYT4, SYT11, SYT7	221	12	8136	12.2715	0.549111	0.328517	4.47092
GOTERM_BP_FAT	GO:0030031~cell projection assembly	8	1.2966	0.00401729	BBS1, BBS2, KIF3A, STX2, FOXJ1, TTYH1, NEURL1A, TTLL3	394	70	13588	3.94141	0.99888	0.143095	6.55883
INTERPRO	IPR008144:Guanylate kinase	5	0.810373	0.00410143	MAGI1, MPP2, MPP3, LRGUK, DLG2	520	23	17763	7.426	0.96461	0.226651	6.12631
INTERPRO	IPR003091:Voltage-dependent potassium channel	6	0.972447	0.00420603	KCNS3, KCNC4, KCNA2, KCNB1, KCNA6, KCNA5	520	37	17763	5.5394	0.967506	0.217112	6.27787
GOTERM_BP_FAT	GO:0048488~synaptic vesicle endocytosis	4	0.648298	0.00434832	RAB3A, SNCA, STXBP1, UNC13A	394	12	13588	11.4958	0.999361	0.150804	7.08084
GOTERM_MF_FAT	GO:0005524~ATP binding	59	9.5624	0.00459743	ADCY3, KIF27, STK36, XRCC6, ATP10D, CKB, CAMKK2, PAK7, ACSS1, PAK3, TARSL2, ATP8B3, NSF, NMNAT2, MAGI1, KIF5A, CDKL4, DAPK1, CARNS1, RP2H, UBE2O, KIF1A, ATP2C2, MAPK4, EIF2AK3, MAP3K12, MYO5A, ABCA7, BRSK2, ABCA2, DNAHC11, KIF9, BRSK1, ACSBG1, ABCA5, STK40, SNRK, TTBK1, SYN2, DCLK3, DYRK4, DYRK2, CERK, ACSL6, AATK, KIF3B, YSK4, LTK, KIF3A, AK1, LRGUK, MAPK10, ATP1A2, KIF3C, EPHA5, EPHA7, MAPK15, …	381	1443	13288	1.426	0.891507	0.0713614	6.38835
GOTERM_MF_FAT	GO:0050780~dopamine receptor binding	3	0.486224	0.00471058	CALY, NSG2, NSG1	381	4	13288	26.1575	0.897292	0.0707848	6.54069
GOTERM_MF_FAT	GO:0004672~protein kinase activity	29	4.70016	0.00513241	HTATIP2, STK36, BRSK2, BRSK1, CAMKK2, PAK7, STK40, SNRK, TTBK1, PAK3, DCLK3, DYRK4, DYRK2, AATK, YSK4, LTK, MAPK10, CDKL4, DAPK1, EPHA5, EPHA7, MAPK4, MAPK15, RELN, KCNH2, EIF2AK3, KCNH3, MAP3K12, KCNH4	381	583	13288	1.73486	0.916273	0.0745785	7.10655
GOTERM_BP_FAT	GO:0030534~adult behavior	9	1.45867	0.00546307	BBS1, BBS2, SLC1A2, SPNB4, DRD2, SNCA, UCHL1, ATP1A2, CDH23	394	93	13588	3.33748	0.999904	0.182104	8.81861
GOTERM_CC_FAT	GO:0016023~cytoplasmic membrane-bounded vesicle	25	4.05186	0.00553542	MYO5A, SYT1, RAB3A, RAB3B, SYT4, SYT11, ABCA2, SYT7, SYNGR1, TRF, ACSBG1, SYP, STOM, SLC17A6, SERPINF1, SYN2, SCG3, ATP6V0A1, SCG5, SV2B, SYTL2, NEU1, SV2A, ATP8B3, SCAMP5	415	414	12504	1.81945	0.777819	0.0562145	7.0422
SP_PIR_KEYWORDS	calmodulin-binding	10	1.62075	0.00555595	MYO5A, ADCY3, SLC8A1, ENKUR, PDE1C, PHKA1, MTAP6, ADD2, CAMKK2, DAPK1	569	103	17854	3.04639	0.802356	0.0582804	7.14262
UP_SEQ_FEATURE	domain:Guanylate kinase-like	5	0.810373	0.0057208	MAGI1, MPP2, MPP3, LRGUK, DLG2	540	22	16021	6.74285	0.99957	0.669545	8.98261
GOTERM_BP_FAT	GO:0016044~membrane organization	17	2.75527	0.00576918	ABCA7, RAB3A, CALY, SNAP91, STX2, SNCA, STXBP1, SYT7, ELMO2, SYP, ELMOD3, SNPH, LRP11, AP3B2, UNC13A, ATP8B3, DNM1	394	272	13588	2.15546	0.999943	0.18763	9.29043
GOTERM_CC_FAT	GO:0019717~synaptosome	8	1.2966	0.00600612	ACCN2, SYP, SLC17A6, SNCA, SNPH, BSN, ACP2, SNAP25	415	66	12504	3.65214	0.804572	0.0586736	7.61937
SP_PIR_KEYWORDS	neurotransmitter transport	6	0.972447	0.00601597	CPLX2, SLC17A6, SV2B, SV2A, SLC6A17, RIMS3	569	37	17854	5.0883	0.827254	0.0607861	7.71234
GOTERM_BP_FAT	GO:0060271~cilium morphogenesis	5	0.810373	0.00622206	BBS1, BBS2, KIF3A, FOXJ1, TTLL3	394	26	13588	6.63217	0.999973	0.197074	9.98426
GOTERM_MF_FAT	GO:0003774~motor activity	11	1.78282	0.00627893	MYO5A, KIF3B, KIF1A, KIF3A, KIF27, KIF5A, DNAHC11, KLC2, KIF9, KIF3C, DNM1	381	138	13288	2.78002	0.951973	0.0878944	8.6285
GOTERM_CC_FAT	GO:0031988~membrane-bounded vesicle	25	4.05186	0.00672561	MYO5A, SYT1, RAB3A, RAB3B, SYT4, SYT11, ABCA2, SYT7, SYNGR1, TRF, ACSBG1, SYP, STOM, SLC17A6, SERPINF1, SYN2, SCG3, ATP6V0A1, SCG5, SV2B, SYTL2, NEU1, SV2A, ATP8B3, SCAMP5	415	420	12504	1.79346	0.839394	0.0632269	8.49522
GOTERM_MF_FAT	GO:0000166~nucleotide binding	82	13.2901	0.00679525	ADCY3, KIF27, STK36, CPEB4, XRCC6, RHOQ, ATP10D, CAMKK2, CKB, PAK7, DIRAS1, ACSS1, PAK3, RAB6B, CRY1, TARSL2, ATP8B3, NSF, NMNAT2, MAGI1, RAB39B, KIF5A, ARL6, CNGA4, CNGA2, CDKL4, DAPK1, CARNS1, RP2H, RND2, GNAL, UBE2O, KIF1A, ATP2C2, MAPK4, GUCY1B2, EIF2AK3, MAP3K12, ENOX1, MYO5A, RAB3A, ABCA7, RAB3B, BRSK2, ABCA2, BCL2L2, DNAHC11, BRSK1, KIF9, ABCA5, ACSBG1, STK40, SNRK, PDE1C, TTBK1, SYN2, DCL…	381	2183	13288	1.31007	0.962615	0.0921366	9.30628
GOTERM_BP_FAT	GO:0048168~regulation of neuronal synaptic plasticity	5	0.810373	0.00714041	SYP, NCDN, DRD2, SNCA, SYNGR1	394	27	13588	6.38654	0.999994	0.218752	11.3759
SP_PIR_KEYWORDS	camp-binding	4	0.648298	0.00721778	HCN2, HCN4, CNGA4, CNGA2	569	13	17854	9.65472	0.878518	0.0701104	9.18552
GOTERM_CC_FAT	GO:0008076~voltage-gated potassium channel complex	8	1.2966	0.00764855	KCNS3, KCNC4, SPNB4, KCNA2, KCNB1, KCTD17, KCNA6, KCNA5	415	69	12504	3.49335	0.87516	0.0692357	9.60749
GOTERM_CC_FAT	GO:0034705~potassium channel complex	8	1.2966	0.00764855	KCNS3, KCNC4, SPNB4, KCNA2, KCNB1, KCTD17, KCNA6, KCNA5	415	69	12504	3.49335	0.87516	0.0692357	9.60749
UP_SEQ_FEATURE	domain:C2	8	1.2966	0.0077303	PLCL2, CADPS, RAB11FIP5, HECW2, TOLLIP, CCDC33, INPP4A, RIMS3	540	68	16021	3.49041	0.999972	0.730322	11.9538
GOTERM_BP_FAT	GO:0016188~synaptic vesicle maturation	3	0.486224	0.00787444	RAB3A, STXBP1, UNC13A	394	5	13588	20.6924	0.999998	0.234245	12.4736
GOTERM_MF_FAT	GO:0008092~cytoskeletal protein binding	22	3.56564	0.00812241	MYO5A, APC2, CROCC, SPIRE2, SDC3, PKNOX2, FMN2, RAB11FIP5, CORO2A, EPB4.1L1, SPNB4, TPPP, MTAP1A, KIFAP3, LIMCH1, TMOD2, MAPK8IP2, MTAP6, MAPRE2, EPB4.9, ADD2, JAKMIP1	381	414	13288	1.85335	0.980376	0.106236	11.0271
GOTERM_MF_FAT	GO:0004835~tubulin-tyrosine ligase activity	4	0.648298	0.00817354	TTLL5, TTLL6, TTLL7, TTLL3	381	15	13288	9.30044	0.980857	0.104062	11.0928
GOTERM_BP_FAT	GO:0048854~brain morphogenesis	4	0.648298	0.00843266	BBS1, BBS2, PSEN2, CTNNA2	394	15	13588	9.19662	0.999999	0.244434	13.2999
GOTERM_BP_FAT	GO:0006816~calcium ion transport	10	1.62075	0.00847878	ACCN2, ATP2C2, SLC8A1, SLC24A4, SLC24A2, PSEN2, CACNA1H, CACNB3, NFATC1, CACNA1B	394	121	13588	2.85019	0.999999	0.241496	13.3678
GOTERM_CC_FAT	GO:0033267~axon part	5	0.810373	0.00862952	SLC1A2, SPNB4, L1CAM, MAP3K12, CACNA1B	415	25	12504	6.02602	0.904511	0.0753053	10.776
INTERPRO	IPR004344:Tubulin-tyrosine ligase	4	0.648298	0.00868243	TTLL5, TTLL6, TTLL7, TTLL3	520	15	17763	9.10923	0.999166	0.376647	12.5533
BIOCARTA	m_ndkDynaminPathway:Endocytotic role of NDK, Phosphins and Dynamin	3	0.486224	0.00881509	SYNJ2, DNM1, CALM1	23	8	1171	19.0924	0.328632	0.328632	7.98952
UP_SEQ_FEATURE	topological domain:Vesicular	6	0.972447	0.00947408	SYP, SYT1, SLC17A6, SYT4, SYT11, SYT7	540	39	16021	4.56439	0.999997	0.760438	14.4581
GOTERM_MF_FAT	GO:0004674~protein serine/threonine kinase activity	22	3.56564	0.00980102	YSK4, HTATIP2, STK36, BRSK2, MAPK10, BRSK1, CAMKK2, DAPK1, CDKL4, PAK7, STK40, SNRK, TTBK1, PAK3, MAPK4, MAPK15, DCLK3, DYRK4, DYRK2, EIF2AK3, MAP3K12, AATK	381	421	13288	1.82253	0.991326	0.120418	13.1601
GOTERM_MF_FAT	GO:0016775~phosphotransferase activity, nitrogenous group as acceptor	4	0.648298	0.00984931	KCNH2, KCNH3, KCNH4, CKB	381	16	13288	8.71916	0.991527	0.117988	13.2207
PIR_SUPERFAMILY	PIRSF002385:B/K protein/synaptotagmin	4	0.648298	0.0100207	SYT1, SYT4, SYT11, SYT7	221	17	8136	8.66223	0.893095	0.525394	12.0487
SP_PIR_KEYWORDS	cell projection	14	2.26904	0.0101233	ANKS1B, BBS7, NCDN, TTLL5, TTLL6, TTLL7, TTC8, RSPH9, RUFY3, CTNNA2, TTLL3, BBS2, ENKUR, SPEF1	569	196	17854	2.24128	0.948228	0.0939826	12.6578
GOTERM_MF_FAT	GO:0046872~metal ion binding	132	21.3938	0.0104351	ADCY3, SYT1, KCNC4, CADM3, S100A5, PLEKHM3, SYT4, SCN3B, STK36, SYT7, SYP, TRIM45, ZFP474, SLC4A4, CDH23, CDHR1, BSN, SPIRE2, CARNS1, ATP2C2, PYGO1, RELN, UNC13C, MFAP4, ADD2, UNC13A, MGAT5B, KCNA2, CACNB3, KCNA6, KCNA5, PEX5L, TRF, KCNS3, SCN9A, DYRK4, B3GNT2, DYRK2, HCN4, TRAF3, MGAT4B, HCN2, ADAM23, KCNB1, SYT11, PCDH10, RGNEF, P4HTM, RNF150, CLGN, EBF4, PHF1, DZIP1L, RNF157, CACNA1H, ADAM22, …	381	3850	13288	1.19577	0.99363	0.121592	13.9533
UP_SEQ_FEATURE	domain:TTL	4	0.648298	0.0104491	TTLL5, TTLL6, TTLL7, TTLL3	540	14	16021	8.47672	0.999999	0.758069	15.829
GOTERM_MF_FAT	GO:0043169~cation binding	133	21.5559	0.0105932	ADCY3, SYT1, KCNC4, CADM3, S100A5, PLEKHM3, SYT4, SCN3B, STK36, SYT7, SYP, TRIM45, ZFP474, SLC4A4, CDH23, CDHR1, BSN, SPIRE2, CARNS1, ATP2C2, PYGO1, RELN, UNC13C, MFAP4, ADD2, UNC13A, MGAT5B, KCNA2, CACNB3, KCNA6, KCNA5, PEX5L, TRF, KCNS3, SCN9A, DYRK4, B3GNT2, DYRK2, HCN4, TRAF3, MGAT4B, HCN2, ADAM23, KCNB1, SYT11, PCDH10, RGNEF, P4HTM, RNF150, CLGN, EBF4, PHF1, DZIP1L, RNF157, CACNA1H, ADAM22, …	381	3885	13288	1.19398	0.994102	0.120436	14.15
SP_PIR_KEYWORDS	Signal-anchor	23	3.72771	0.0106394	MGAT4B, MGAT5B, WBSCR17, GCNT7, EPHX4, NSG2, FUT10, ABHD3, STOML3, GALNTL1, EXTL1, TMPRSS6, P4HTM, B3GNT8, ST6GALNAC6, CHST8, NSG1, MANEA, B4GALNT3, B3GNT2, STBD1, ODZ2, ACSL6	569	405	17854	1.78195	0.955517	0.0955315	13.2614
GOTERM_BP_FAT	GO:0006796~phosphate metabolic process	38	6.15883	0.0110675	HTATIP2, STK36, SNCA, BRSK2, BRSK1, CAMKK2, PAK7, STK40, SNRK, PTPLB, DUSP14, TTBK1, PAK3, DCLK3, DYRK4, SYNJ2, DYRK2, MAPKBP1, AATK, YSK4, LTK, PTPRR, MAPK10, CDKL4, DAPK1, EPHA5, EPHA7, ATP6V0E2, PTP4A3, MAPK4, MAPK15, ATP6V0A1, RELN, PPM1L, INPP4A, EIF2AK3, DUSP8, MAP3K12	394	866	13588	1.5133	1	0.298443	17.1017
GOTERM_BP_FAT	GO:0006793~phosphorus metabolic process	38	6.15883	0.0110675	HTATIP2, STK36, SNCA, BRSK2, BRSK1, CAMKK2, PAK7, STK40, SNRK, PTPLB, DUSP14, TTBK1, PAK3, DCLK3, DYRK4, SYNJ2, DYRK2, MAPKBP1, AATK, YSK4, LTK, PTPRR, MAPK10, CDKL4, DAPK1, EPHA5, EPHA7, ATP6V0E2, PTP4A3, MAPK4, MAPK15, ATP6V0A1, RELN, PPM1L, INPP4A, EIF2AK3, DUSP8, MAP3K12	394	866	13588	1.5133	1	0.298443	17.1017
INTERPRO	IPR011993:Pleckstrin homology-type	17	2.75527	0.0112326	ARHGEF3, ANKS1B, OSBP2, PLEKHM3, RGNEF, ELMO2, CADPS, KIF1A, PLEKHB1, EPB4.1L1, PSD, SPNB4, DOK4, MAPK8IP2, APBA2, APBA1, DNM1	520	289	17763	2.00939	0.999897	0.436725	15.9505
GOTERM_BP_FAT	GO:0050801~ion homeostasis	17	2.75527	0.0113596	MYO5A, HCN2, SLC8A1, DRD2, SNCA, HFE, NLGN3, ATP1A2, KCNA5, PEX5L, TRF, CKB, AMIGO1, SLC24A2, SV2A, KCNH2, SLC4A4	394	293	13588	2.00097	1	0.300316	17.5135
PIR_SUPERFAMILY	PIRSF002449:potassium voltage-gated channel, alpha subunit, subfamilies A/C/D/F/G/S	4	0.648298	0.0117886	KCNC4, KCNA2, KCNA6, KCNA5	221	18	8136	8.181	0.92811	0.482194	14.0301
INTERPRO	IPR015538:Olfactory receptor MOR121-related	3	0.486224	0.0118212	OLFR1322, OLFR1321, OLFR279	520	6	17763	17.0798	0.999937	0.43374	16.7169
INTERPRO	IPR000700:PAS-associated, C-terminal	3	0.486224	0.0118212	KCNH2, KCNH3, KCNH4	520	6	17763	17.0798	0.999937	0.43374	16.7169
INTERPRO	IPR005108:HELP	3	0.486224	0.0118212	EML2, EML6, EML5	520	6	17763	17.0798	0.999937	0.43374	16.7169
UP_SEQ_FEATURE	domain:C2 2	7	1.13452	0.01198	SYT1, SYT4, SYT11, SYTL2, SYT7, UNC13C, UNC13A	540	57	16021	3.6435	1	0.772418	17.94
UP_SEQ_FEATURE	domain:C2 1	7	1.13452	0.01198	SYT1, SYT4, SYT11, SYTL2, SYT7, UNC13C, UNC13A	540	57	16021	3.6435	1	0.772418	17.94
UP_SEQ_FEATURE	repeat:WD 11	5	0.810373	0.0120251	EML2, MAPKBP1, EML6, EML5, STXBP5L	540	27	16021	5.49417	1	0.74386	18.0014
UP_SEQ_FEATURE	repeat:WD 10	5	0.810373	0.0120251	EML2, MAPKBP1, EML6, EML5, STXBP5L	540	27	16021	5.49417	1	0.74386	18.0014
GOTERM_BP_FAT	GO:0001578~microtubule bundle formation	4	0.648298	0.0120754	BBS2, TPPP, NEURL1A, TTLL3	394	17	13588	8.11466	1	0.31124	18.5142
INTERPRO	IPR001627:Semaphorin/CD100 antigen	5	0.810373	0.0121305	PLXNA3, PLXNA4, SEMA7A, SEMA3E, SEMA4D	520	31	17763	5.50962	0.999951	0.423768	17.1169
GOTERM_MF_FAT	GO:0043167~ion binding	134	21.718	0.012142	ADCY3, SYT1, KCNC4, CADM3, S100A5, PLEKHM3, SYT4, SCN3B, STK36, SYT7, SYP, TRIM45, ZFP474, SLC4A4, CDH23, CDHR1, BSN, SPIRE2, CARNS1, ATP2C2, PYGO1, RELN, UNC13C, MFAP4, ADD2, UNC13A, MGAT5B, KCNA2, CACNB3, KCNA6, KCNA5, PEX5L, TRF, KCNS3, TTYH1, SCN9A, DYRK4, B3GNT2, DYRK2, HCN4, TRAF3, MGAT4B, HCN2, ADAM23, KCNB1, SYT11, PCDH10, RGNEF, P4HTM, RNF150, CLGN, EBF4, PHF1, DZIP1L, RNF157, CACNA1H, A…	381	3934	13288	1.18797	0.997228	0.13378	16.0554
INTERPRO	IPR001565:Synaptotagmin	4	0.648298	0.0124269	SYT1, SYT4, SYT11, SYT7	520	17	17763	8.03756	0.999962	0.414372	17.4986
GOTERM_CC_FAT	GO:0042734~presynaptic membrane	5	0.810373	0.0129225	SYP, SYT1, SLC1A2, NRXN2, L1CAM	415	28	12504	5.38038	0.970543	0.107478	15.7274
SP_PIR_KEYWORDS	lipoprotein	30	4.86224	0.0137087	SYT1, RAB3A, RAB3B, RTN4RL1, DRD2, KCNA2, PHKA1, EFNA3, GNG13, RHOQ, KCNA6, KCNA5, DIRAS1, SEMA7A, MTAP6, RAB6B, SNAP25, DLG2, RAB39B, BSN, ARL6, RND2, STOM, RP2H, NCAM2, GNAL, PTP4A3, RAB36, GOLGA7B, NRN1L	569	589	17854	1.59819	0.98199	0.117967	16.7731
GOTERM_CC_FAT	GO:0019898~extrinsic to membrane	26	4.21394	0.0138479	JPH3, APC2, NAPG, GNG13, BCL2L2, NAPB, PEX5L, STXBP5L, SYNJ2, CERK, PPP1R14C, JAKMIP1, OSBP2, DLGAP3, MAGI1, RAB11FIP4, GNAL, RAB11FIP5, EPB4.1L1, TOM1, SVIP, SYTL2, UNC13C, UNC13A, MAP3K12, PIP4K2B	415	472	12504	1.65971	0.977155	0.111387	16.7608
GOTERM_BP_FAT	GO:0031645~negative regulation of neurological system process	4	0.648298	0.0141849	DRD2, SLC24A2, STXBP1, EIF2AK3	394	18	13588	7.66385	1	0.349904	21.3973
GOTERM_BP_FAT	GO:0021954~central nervous system neuron development	5	0.810373	0.0145385	LINGO1, PLXNA3, DRD2, RGNEF, DCX	394	33	13588	5.22535	1	0.351895	21.8711
INTERPRO	IPR004012:RUN	4	0.648298	0.0145941	RUSC2, RUNDC3A, RUFY3, RUFY2	520	18	17763	7.59103	0.999994	0.449881	20.24
UP_SEQ_FEATURE	region of interest:Globular	4	0.648298	0.0152943	KIF3B, KIF3A, KIF5A, KIF3C	540	16	16021	7.41713	1	0.79845	22.341
UP_SEQ_FEATURE	domain:RUN	4	0.648298	0.0152943	RUSC2, RUNDC3A, RUFY3, RUFY2	540	16	16021	7.41713	1	0.79845	22.341
SP_PIR_KEYWORDS	atp-binding	56	9.07618	0.0153764	ADCY3, KIF27, STK36, XRCC6, ATP10D, CKB, CAMKK2, PAK7, ACSS1, PAK3, TARSL2, ATP8B3, NSF, NMNAT2, MAGI1, KIF5A, CDKL4, CARNS1, DAPK1, UBE2O, KIF1A, ATP2C2, MAPK4, EIF2AK3, MAP3K12, MYO5A, ABCA7, BRSK2, ABCA2, DNAHC11, KIF9, BRSK1, ACSBG1, ABCA5, STK40, SNRK, TTBK1, DCLK3, DYRK4, DYRK2, CERK, ACSL6, AATK, KIF3B, LTK, KIF3A, AK1, LRGUK, MAPK10, ATP1A2, KIF3C, EPHA5, EPHA7, MAPK15, PIP4K2B, CACNA1B	569	1287	17854	1.36531	0.988994	0.12772	18.6256
GOTERM_MF_FAT	GO:0008375~acetylglucosaminyltransferase activity	5	0.810373	0.0155116	MGAT4B, B3GNT8, MGAT5B, GCNT7, EXTL1	381	34	13288	5.12892	0.999466	0.164236	20.0655
GOTERM_BP_FAT	GO:0035082~axoneme assembly	3	0.486224	0.0159131	BBS2, NEURL1A, TTLL3	394	7	13588	14.7803	1	0.373026	23.6876
GOTERM_BP_FAT	GO:0009296~flagellum assembly	3	0.486224	0.0159131	BBS1, BBS2, NEURL1A	394	7	13588	14.7803	1	0.373026	23.6876
INTERPRO	IPR010439:Protein of unknown function DUF1041	3	0.486224	0.0162317	CADPS, UNC13C, UNC13A	520	7	17763	14.6398	0.999998	0.469298	22.2548
INTERPRO	IPR014770:Munc13 homology 1	3	0.486224	0.0162317	CADPS, UNC13C, UNC13A	520	7	17763	14.6398	0.999998	0.469298	22.2548
GOTERM_BP_FAT	GO:0048169~regulation of long-term neuronal synaptic plasticity	4	0.648298	0.0164898	SYP, DRD2, SNCA, SYNGR1	394	19	13588	7.26049	1	0.378556	24.4378
SP_PIR_KEYWORDS	motor protein	10	1.62075	0.016766	MYO5A, KIF3B, KIF1A, KIF3A, KIF27, KIF5A, KLC2, KIF9, KIF3C, DNM1	569	123	17854	2.55105	0.992703	0.13473	20.1399
SP_PIR_KEYWORDS	prenylation	11	1.78282	0.0176325	RND2, RAB3A, RAB3B, DIRAS1, RAB39B, PTP4A3, RAB36, PHKA1, GNG13, RHOQ, RAB6B	569	145	17854	2.38039	0.994354	0.137491	21.0709
GOTERM_BP_FAT	GO:0021537~telencephalon development	7	1.13452	0.017715	BBS1, BBS2, PLXNA3, SLC1A2, DRD2, BCAN, RELN	394	72	13588	3.35293	1	0.395194	26.0085
INTERPRO	IPR015943:WD40/YVTN repeat-like	17	2.75527	0.0178605	PLXNA3, PLXNA4, AHI1, EML6, EML5, STXBP5L, EML2, CORO2A, WDR54, SPNB4, WDR17, SEMA7A, SEMA3E, GNB5, SEMA4D, MAPKBP1, PPP2R2C	520	305	17763	1.90398	1	0.486235	24.2114
GOTERM_BP_FAT	GO:0006163~purine nucleotide metabolic process	11	1.78282	0.0179533	ADCY3, RP2H, ATP2C2, ATP6V0E2, AK1, ATP6V0A1, GUCY1B2, ATP10D, ATP1A2, IMPDH1, ATP8B3	394	160	13588	2.371	1	0.394269	26.3104
GOTERM_BP_FAT	GO:0006164~purine nucleotide biosynthetic process	10	1.62075	0.0180465	ADCY3, RP2H, ATP2C2, ATP6V0E2, ATP6V0A1, GUCY1B2, ATP10D, ATP1A2, IMPDH1, ATP8B3	394	137	13588	2.51732	1	0.390928	26.4283
SMART	SM00630:Sema	5	0.810373	0.01806	PLXNA3, PLXNA4, SEMA7A, SEMA3E, SEMA4D	302	31	9131	4.87663	0.96307	0.483018	20.124
INTERPRO	IPR000719:Protein kinase, core	24	3.88979	0.0182767	LTK, YSK4, STK36, BRSK2, MAPK10, BRSK1, CAMKK2, DAPK1, CDKL4, EPHA5, PAK7, EPHA7, STK40, SNRK, TTBK1, PAK3, MAPK4, MAPK15, DCLK3, DYRK4, DYRK2, EIF2AK3, MAP3K12, AATK	520	491	17763	1.66972	1	0.479007	24.704
GOTERM_CC_FAT	GO:0005856~cytoskeleton	51	8.2658	0.0183034	SRCIN1, KIF27, CROCC, SNCA, TTLL5, TTLL6, TTLL7, TTLL3, KIFAP3, MTAP9, MTAP6, DLG2, CDH23, JAKMIP1, ANKS1B, KIF5A, BSN, SPIRE2, EML6, RSPH9, EML5, ELMO2, CTNNA2, STOM, EML2, FMN2, KIF1A, MTAP1A, MAPRE2, ADD2, MYO5A, APC2, ABCA2, DNAHC11, TTC8, KIF9, KLC2, ELMOD3, SPNB4, TEKT1, UBXN11, KIF3B, KIF3A, DLGAP3, KIF3C, PKNOX2, EPB4.1L1, TMOD2, EPB4.9, DNM1, CALM1	415	1122	12504	1.36955	0.993303	0.140756	21.5747
UP_SEQ_FEATURE	domain:Ig-like C2-type	9	1.45867	0.0184226	AMIGO1, LINGO1, SCN3B, SEMA7A, SEMA3E, LRRN1, SCN4B, SEMA4D, JAM3	540	99	16021	2.69714	1	0.833766	26.2908
GOTERM_BP_FAT	GO:0015674~di-, tri-valent inorganic cation transport	11	1.78282	0.0186686	ACCN2, ATP2C2, SLC8A1, SLC24A4, SLC24A2, PSEN2, CACNA1H, CACNB3, TRF, NFATC1, CACNA1B	394	161	13588	2.35628	1	0.396452	27.2098
GOTERM_BP_FAT	GO:0008104~protein localization	33	5.34846	0.0188801	RAB3A, RAB3B, CADM3, NAPG, DRD2, TIMM17A, NAPB, SYNGR1, NACAD, PEX5L, STXBP5L, KIFAP3, AP3B2, APBA2, SCG5, SV2B, RAB6B, APBA1, NSF, SCAMP5, JAKMIP1, STX2, RAB39B, STXBP1, CADPS, RAB11FIP4, BBS2, RAB11FIP5, RAB36, PSEN2, TOM1, SYTL2, COL1A1	394	753	13588	1.5114	1	0.395119	27.4737
SP_PIR_KEYWORDS	golgi apparatus	28	4.53809	0.0189495	ABCA7, MGAT5B, CLSTN2, APC2, NSG2, GCNT7, NECAB3, ABCA5, B3GNT8, ST6GALNAC6, MANEA, NSG1, AP3B2, B4GALNT3, MTAP6, RAB6B, B3GNT2, SCAMP5, MGAT4B, NMNAT2, WBSCR17, FUT10, GALNTL1, GOLGA7B, RAB36, PSEN2, CHST8, SVIP	569	553	17854	1.58875	0.996179	0.143281	22.4669
GOTERM_BP_FAT	GO:0014075~response to amine stimulus	4	0.648298	0.0189919	GNAL, SLC1A2, DRD2, DDIT3	394	20	13588	6.89746	1	0.392224	27.6128
GOTERM_BP_FAT	GO:0010243~response to organic nitrogen	4	0.648298	0.0189919	GNAL, SLC1A2, DRD2, DDIT3	394	20	13588	6.89746	1	0.392224	27.6128
INTERPRO	IPR000372:Leucine-rich repeat, cysteine-rich flanking region, N-terminal	8	1.2966	0.019132	AMIGO1, LINGO1, FLRT1, PXDN, RTN4RL1, LRRC3B, LRRN1, SLIT1	520	93	17763	2.93846	1	0.480235	25.7068
INTERPRO	IPR008271:Serine/threonine protein kinase, active site	19	3.07942	0.0194084	STK36, BRSK2, MAPK10, BRSK1, DAPK1, CAMKK2, CDKL4, PAK7, STK40, SNRK, TTBK1, PAK3, MAPK4, MAPK15, DCLK3, DYRK4, DYRK2, EIF2AK3, MAP3K12	520	360	17763	1.80287	1	0.471318	26.0282
INTERPRO	IPR017441:Protein kinase, ATP binding site	23	3.72771	0.0195064	LTK, STK36, BRSK2, MAPK10, BRSK1, CAMKK2, DAPK1, CDKL4, EPHA5, PAK7, EPHA7, STK40, SNRK, TTBK1, PAK3, MAPK4, MAPK15, DCLK3, DYRK4, DYRK2, EIF2AK3, MAP3K12, AATK	520	467	17763	1.68238	1	0.459887	26.1418
SP_PIR_KEYWORDS	Synaptosome	5	0.810373	0.0199745	SYP, SLC17A6, SNPH, BSN, SNAP25	569	33	17854	4.75422	0.997181	0.146736	23.5374
SMART	SM00593:RUN	4	0.648298	0.0200452	RUSC2, RUNDC3A, RUFY3, RUFY2	302	18	9131	6.71891	0.974397	0.457105	22.0923
GOTERM_BP_FAT	GO:0007156~homophilic cell adhesion	9	1.45867	0.0202297	AMIGO1, CADM3, CLSTN2, CDHR1, PCDH10, PCDHB1, PCDH9, L1CAM, CDH23	394	117	13588	2.65287	1	0.407079	29.1368
UP_SEQ_FEATURE	region of interest:Catalytic	6	0.972447	0.0202953	PDE7B, PDE1C, PDE4A, MANEA, SYNJ2, CPN1	540	47	16021	3.78747	1	0.842249	28.5642
GOTERM_BP_FAT	GO:0060134~prepulse inhibition	3	0.486224	0.0208153	DRD2, FABP7, CTNNA2	394	8	13588	12.9327	1	0.411369	29.8472
GOTERM_BP_FAT	GO:0043064~flagellum organization	3	0.486224	0.0208153	BBS1, BBS2, NEURL1A	394	8	13588	12.9327	1	0.411369	29.8472
GOTERM_BP_FAT	GO:0000160~two-component signal transduction system (phosphorelay)	3	0.486224	0.0208153	KCNH2, KCNH3, KCNH4	394	8	13588	12.9327	1	0.411369	29.8472
GOTERM_BP_FAT	GO:0006897~endocytosis	12	1.94489	0.0209169	SYP, ELMOD3, RAB3A, ABCA7, CALY, SNCA, LRP11, STXBP1, AP3B2, UNC13A, DNM1, ELMO2	394	188	13588	2.20132	1	0.40829	29.9698
GOTERM_BP_FAT	GO:0010324~membrane invagination	12	1.94489	0.0209169	SYP, ELMOD3, RAB3A, ABCA7, CALY, SNCA, LRP11, STXBP1, AP3B2, UNC13A, DNM1, ELMO2	394	188	13588	2.20132	1	0.40829	29.9698
UP_SEQ_FEATURE	domain:MHD1	3	0.486224	0.021205	CADPS, UNC13C, UNC13A	540	7	16021	12.7151	1	0.836306	29.6446
INTERPRO	IPR003972:Potassium channel, voltage dependent, Kv1	3	0.486224	0.0212275	KCNA2, KCNA6, KCNA5	520	8	17763	12.8099	1	0.475895	28.1111
GOTERM_BP_FAT	GO:0007626~locomotory behavior	14	2.26904	0.0218891	MYO5A, PLXNA3, CXCL5, SPNB4, DRD2, SNCA, UCHL1, APBA2, RELN, ATP1A2, APBA1, CDH23, DSCAM, CACNA1B	394	239	13588	2.02018	1	0.418089	31.1325
GOTERM_BP_FAT	GO:0009150~purine ribonucleotide metabolic process	9	1.45867	0.0221509	RP2H, ATP2C2, ATP6V0E2, AK1, ATP6V0A1, ATP10D, ATP1A2, IMPDH1, ATP8B3	394	119	13588	2.60828	1	0.417344	31.4425
SP_PIR_KEYWORDS	calcium transport	7	1.13452	0.0237808	ACCN2, ATP2C2, SLC8A1, SLC24A4, CACNA1H, CACNB3, CACNA1B	569	70	17854	3.13779	0.999092	0.168323	27.3944
INTERPRO	IPR002290:Serine/threonine protein kinase	15	2.43112	0.0241825	STK36, BRSK2, MAPK10, BRSK1, DAPK1, CDKL4, CAMKK2, PAK7, SNRK, PAK3, MAPK4, MAPK15, DCLK3, DYRK4, DYRK2	520	265	17763	1.93356	1	0.508741	31.3782
GOTERM_BP_FAT	GO:0042384~cilium assembly	4	0.648298	0.0245906	BBS1, KIF3A, FOXJ1, TTLL3	394	22	13588	6.27042	1	0.446748	34.2688
INTERPRO	IPR013753:Ras	9	1.45867	0.0256514	RND2, RAB3A, RAB3B, DIRAS1, RASL11A, RAB39B, RAB36, RHOQ, RAB6B	520	121	17763	2.5408	1	0.517371	32.9501
UP_SEQ_FEATURE	repeat:WD 9	5	0.810373	0.0264441	EML2, MAPKBP1, EML6, EML5, STXBP5L	540	34	16021	4.36302	1	0.881141	35.5742
INTERPRO	IPR004837:Sodium/calcium exchanger membrane region	3	0.486224	0.0267706	SLC8A1, SLC24A4, SLC24A2	520	9	17763	11.3865	1	0.520673	34.1251
GOTERM_CC_FAT	GO:0060170~cilium membrane	3	0.486224	0.0268265	BBS2, BBS7, TTC8	415	8	12504	11.2988	0.99937	0.194863	30.0746
GOTERM_BP_FAT	GO:0009205~purine ribonucleoside triphosphate metabolic process	8	1.2966	0.0271019	RP2H, ATP2C2, ATP6V0E2, AK1, ATP6V0A1, ATP10D, ATP1A2, ATP8B3	394	101	13588	2.73167	1	0.474896	37.0634
INTERPRO	IPR017442:Serine/threonine protein kinase-related	19	3.07942	0.0272579	STK36, BRSK2, MAPK10, BRSK1, DAPK1, CAMKK2, CDKL4, PAK7, STK40, SNRK, TTBK1, PAK3, MAPK4, MAPK15, DCLK3, DYRK4, DYRK2, EIF2AK3, MAP3K12	520	374	17763	1.73538	1	0.51557	34.6306
GOTERM_BP_FAT	GO:0050953~sensory perception of light stimulus	8	1.2966	0.0284053	MYO5A, BBS2, CNNM4, GPRC5C, CDHR1, CNGB1, RD3, CDH23	394	102	13588	2.70489	1	0.486412	38.4693
GOTERM_BP_FAT	GO:0009199~ribonucleoside triphosphate metabolic process	8	1.2966	0.0284053	RP2H, ATP2C2, ATP6V0E2, AK1, ATP6V0A1, ATP10D, ATP1A2, ATP8B3	394	102	13588	2.70489	1	0.486412	38.4693
INTERPRO	IPR017979:GPCR, family 3, conserved site	4	0.648298	0.0284511	GPR158, GPRC5C, GABBR1, GABBR2	520	23	17763	5.9408	1	0.519687	35.8532
GOTERM_BP_FAT	GO:0009259~ribonucleotide metabolic process	9	1.45867	0.0286819	RP2H, ATP2C2, ATP6V0E2, AK1, ATP6V0A1, ATP10D, ATP1A2, IMPDH1, ATP8B3	394	125	13588	2.48309	1	0.485121	38.7638
GOTERM_BP_FAT	GO:0050905~neuromuscular process	6	0.972447	0.0293951	MYO5A, AGTPBP1, DRD2, UCHL1, FABP7, CTNNA2	394	60	13588	3.44873	1	0.489061	39.5172
GOTERM_CC_FAT	GO:0009898~internal side of plasma membrane	17	2.75527	0.0294839	RAB3A, RAB3B, SNAP91, RAB39B, APC2, PHKA1, GNG13, CTNNA2, RND2, STOM, RP2H, CADPS, SCGN, DIRAS1, RGS3, AP3B2, ADD2	415	287	12504	1.78471	0.9997	0.206834	32.5453
GOTERM_CC_FAT	GO:0005794~Golgi apparatus	33	5.34846	0.0295743	MYO5A, ABCA7, MGAT5B, APC2, NAPG, CLSTN2, GCNT7, NSG2, NAPB, NECAB3, ABCA5, B3GNT8, ST6GALNAC6, PLEKHB1, AP3B2, MANEA, NSG1, B4GALNT3, MTAP6, RAB6B, B3GNT2, SNAP25, SCAMP5, MGAT4B, NMNAT2, WBSCR17, FUT10, GALNTL1, RAB36, GOLGA7B, CHST8, PSEN2, SVIP	415	682	12504	1.45791	0.999707	0.202272	32.6279
UP_SEQ_FEATURE	compositionally biased region:Poly-Glu	21	3.40357	0.0297989	ZCCHC12, SLC8A1, KIF3B, KIF3A, MAGI1, 2410066E13RIK, FAM193B, BZRAP1, ARID3A, TMED8, NACAD, DDIT3, FAM131B, CHGA, SNPH, SLC4A8, PPP1R14C, MAPKBP1, EIF2AK3, EPB4.9, PIP4K2B	540	376	16021	1.65702	1	0.896747	39.1211
GOTERM_BP_FAT	GO:0009165~nucleotide biosynthetic process	11	1.78282	0.0299701	ADCY3, RP2H, NMNAT2, ATP2C2, ATP6V0E2, ATP6V0A1, GUCY1B2, ATP10D, ATP1A2, IMPDH1, ATP8B3	394	174	13588	2.18023	1	0.491266	40.1182
GOTERM_BP_FAT	GO:0050769~positive regulation of neurogenesis	5	0.810373	0.0300739	AMIGO1, SERPINF1, DRD2, XRCC6, SEMA4D	394	41	13588	4.20577	1	0.487984	40.2261
GOTERM_CC_FAT	GO:0030665~clathrin coated vesicle membrane	5	0.810373	0.0302588	SYP, SYT1, SLC17A6, SYN2, SV2B	415	36	12504	4.18474	0.999758	0.201522	33.2504
SP_PIR_KEYWORDS	leucine-rich repeat	16	2.59319	0.0303585	FLRT1, PXDN, STK11IP, RTN4RL1, LRRC43, LRRC45, LRRC48, LRGUK, SLIT1, AMIGO1, LINGO1, LRRC3B, LRRN1, SPEF2, FBXL16, FBXL2	569	275	17854	1.82562	0.999873	0.205491	33.6385
GOTERM_BP_FAT	GO:0021766~hippocampus development	4	0.648298	0.0309816	BBS1, BBS2, PLXNA3, BCAN	394	24	13588	5.74788	1	0.49393	41.1619
GOTERM_BP_FAT	GO:0045444~fat cell differentiation	6	0.972447	0.0312884	BBS1, BBS2, BBS7, TTC8, ARL6, EIF2AK3	394	61	13588	3.39219	1	0.49299	41.475
UP_SEQ_FEATURE	domain:EF-hand	5	0.810373	0.0318811	RAB11FIP4, RASGRP4, TBC1D9, NECAB3, CACNA1B	540	36	16021	4.12063	1	0.900125	41.2294
UP_SEQ_FEATURE	repeat:WD 12	4	0.648298	0.0320966	MAPKBP1, EML6, EML5, STXBP5L	540	21	16021	5.65115	1	0.889604	41.4437
GOTERM_BP_FAT	GO:0045494~photoreceptor cell maintenance	3	0.486224	0.0322016	BBS2, CDHR1, CNGB1	394	10	13588	10.3462	1	0.498742	42.3979
GOTERM_BP_FAT	GO:0010817~regulation of hormone levels	9	1.45867	0.0324005	MYO5A, BBS1, DIO2, CHST8, HFE, SCG5, RELN, DDO, EIF2AK3	394	128	13588	2.42489	1	0.49661	42.597
GOTERM_BP_FAT	GO:0021953~central nervous system neuron differentiation	5	0.810373	0.0325066	LINGO1, PLXNA3, DRD2, RGNEF, DCX	394	42	13588	4.10563	1	0.493524	42.7031
GOTERM_BP_FAT	GO:0008344~adult locomotory behavior	6	0.972447	0.0332565	SPNB4, DRD2, SNCA, UCHL1, ATP1A2, CDH23	394	62	13588	3.33748	1	0.497345	43.4469
SMART	SM00013:LRRNT	8	1.2966	0.0335355	AMIGO1, LINGO1, FLRT1, PXDN, RTN4RL1, LRRC3B, LRRN1, SLIT1	302	93	9131	2.60087	0.997917	0.586048	34.3312
GOTERM_BP_FAT	GO:0009144~purine nucleoside triphosphate metabolic process	8	1.2966	0.0340419	RP2H, ATP2C2, ATP6V0E2, AK1, ATP6V0A1, ATP10D, ATP1A2, ATP8B3	394	106	13588	2.60282	1	0.501422	44.2162
INTERPRO	IPR000483:Cysteine-rich flanking region, C-terminal	7	1.13452	0.0344977	AMIGO1, LINGO1, FLRT1, PXDN, RTN4RL1, LRRN1, SLIT1	520	83	17763	2.88093	1	0.578908	41.7271
UP_SEQ_FEATURE	nucleotide phosphate-binding region:cNMP	3	0.486224	0.0347697	KCNH2, KCNH3, CNGA4	540	9	16021	9.88951	1	0.897374	44.041
UP_SEQ_FEATURE	short sequence motif:Effector region	8	1.2966	0.0353684	RND2, RAB3A, RAB3B, DIRAS1, RAB39B, RAB36, RHOQ, RAB6B	540	92	16021	2.57987	1	0.89044	44.6077
GOTERM_BP_FAT	GO:0034404~nucleobase, nucleoside and nucleotide biosynthetic process	11	1.78282	0.0353915	ADCY3, RP2H, NMNAT2, ATP2C2, ATP6V0E2, ATP6V0A1, GUCY1B2, ATP10D, ATP1A2, IMPDH1, ATP8B3	394	179	13588	2.11933	1	0.511088	45.5153
GOTERM_BP_FAT	GO:0034654~nucleobase, nucleoside, nucleotide and nucleic acid biosynthetic process	11	1.78282	0.0353915	ADCY3, RP2H, NMNAT2, ATP2C2, ATP6V0E2, ATP6V0A1, GUCY1B2, ATP10D, ATP1A2, IMPDH1, ATP8B3	394	179	13588	2.11933	1	0.511088	45.5153
INTERPRO	IPR013105:Tetratricopeptide TPR2	4	0.648298	0.0354056	TMTC1, TTC9, TTC8, TTC21A	520	25	17763	5.46554	1	0.577667	42.5643
INTERPRO	IPR001611:Leucine-rich repeat	12	1.94489	0.0355012	AMIGO1, LINGO1, FLRT1, PXDN, RTN4RL1, LRRC3B, LRRN1, LRRC45, LRRC48, LRGUK, SLIT1, FBXL2	520	202	17763	2.02928	1	0.568132	42.6517
GOTERM_BP_FAT	GO:0009152~purine ribonucleotide biosynthetic process	8	1.2966	0.0355591	RP2H, ATP2C2, ATP6V0E2, ATP6V0A1, ATP10D, ATP1A2, IMPDH1, ATP8B3	394	107	13588	2.57849	1	0.508682	45.6746
SP_PIR_KEYWORDS	cytoplasm	114	18.4765	0.0356588	SRCIN1, CROCC, STK36, RUSC2, SNCA, PDE4A, TRIM45, CRY1, NMNAT2, MAGI1, KIF5A, PTPRR, BSN, SPIRE2, RIC8B, RSPH9, CDKL4, CTNNA2, HRASLS, UNC13C, NEU2, ADD2, UNC13A, STK11IP, BBS7, BCL2L2, TTC8, PEX5L, ACSBG1, SULT4A1, TTBK1, DYRK4, DYRK2, PARD6B, UBXN11, AK1, OMP, ARID3A, RGNEF, DNAJB9, RGS3, TMOD2, FABP7, EPB4.9, PDZD4, HTATIP2, HECW2, KCNAB2, AGTPBP1, TOLLIP, UCHL1, RHOQ, TTLL5, TTLL6, TTLL7, STX…	569	3029	17854	1.18094	0.999974	0.232146	38.3045
GOTERM_BP_FAT	GO:0048878~chemical homeostasis	18	2.91734	0.0357785	MYO5A, HCN2, SLC8A1, DRD2, SNCA, HFE, ABCA2, NLGN3, ATP1A2, KCNA5, PEX5L, TRF, CKB, AMIGO1, SLC24A2, SV2A, KCNH2, SLC4A4	394	365	13588	1.70074	1	0.506833	45.8824
INTERPRO	IPR001806:Ras GTPase	9	1.45867	0.0370576	RND2, RAB3A, RAB3B, DIRAS1, RASL11A, RAB39B, RAB36, RHOQ, RAB6B	520	130	17763	2.3649	1	0.573773	44.0589
GOTERM_BP_FAT	GO:0007264~small GTPase mediated signal transduction	14	2.26904	0.0373725	RAB3A, RAB3B, RAB39B, RHOQ, ARL6, RND2, DIRAS1, RASL11A, RAB36, RASGRP4, KIFAP3, HRASLS, RAB6B, SRGAP1	394	258	13588	1.8714	1	0.518385	47.3706
GOTERM_MF_FAT	GO:0004673~protein histidine kinase activity	3	0.486224	0.0378243	KCNH2, KCNH3, KCNH4	381	11	13288	9.51181	1	0.350927	42.4428
GOTERM_MF_FAT	GO:0000155~two-component sensor activity	3	0.486224	0.0378243	KCNH2, KCNH3, KCNH4	381	11	13288	9.51181	1	0.350927	42.4428
UP_SEQ_FEATURE	zinc finger region:Phorbol-ester/DAG-type	5	0.810373	0.0379257	PLEKHM3, RASGRP4, RGNEF, UNC13C, UNC13A	540	38	16021	3.90375	1	0.896798	46.9682
GOTERM_BP_FAT	GO:0015031~protein transport	28	4.53809	0.0381866	RAB3A, RAB3B, NAPG, TIMM17A, NAPB, SYNGR1, NACAD, STXBP5L, AP3B2, APBA2, SCG5, SV2B, RAB6B, APBA1, NSF, SCAMP5, JAKMIP1, STX2, RAB39B, STXBP1, RAB11FIP4, CADPS, RAB11FIP5, RAB36, PSEN2, TOM1, SYTL2, COL1A1	394	651	13588	1.48333	1	0.522146	48.1157
SP_PIR_KEYWORDS	serine/threonine-protein kinase	20	3.24149	0.0386696	STK36, BRSK2, MAPK10, BRSK1, CAMKK2, DAPK1, CDKL4, PAK7, STK40, SNRK, TTBK1, PAK3, MAPK4, MAPK15, DCLK3, DYRK4, DYRK2, EIF2AK3, MAP3K12, AATK	569	384	17854	1.63426	0.99999	0.244146	40.8179
INTERPRO	IPR000210:BTB/POZ-like	11	1.78282	0.0389935	ZBTB7B, KCNS3, KLHL5, KCNC4, GMCL1, SPNB4, KCNA2, KCNB1, KCTD17, KCNA6, KCNA5	520	180	17763	2.08753	1	0.582703	45.7641
SP_PIR_KEYWORDS	heterotrimer	4	0.648298	0.0394765	KIF3B, KIF3A, KIFAP3, COL1A1	569	24	17854	5.22964	0.999992	0.243506	41.4752
UP_SEQ_FEATURE	domain:Ig-like C2-type 4	6	0.972447	0.0396292	NCAM2, IGSF8, PXDN, L1CAM, KIRREL2, KIRREL3	540	56	16021	3.17877	1	0.897326	48.4878
UP_SEQ_FEATURE	metal ion-binding site:Calcium 2	6	0.972447	0.0396292	SYT1, ATP2C2, SYT4, NPTX2, SYT11, SYT7	540	56	16021	3.17877	1	0.897326	48.4878
GOTERM_BP_FAT	GO:0006873~cellular ion homeostasis	14	2.26904	0.0403772	MYO5A, HCN2, SLC8A1, SNCA, NLGN3, ATP1A2, KCNA5, PEX5L, TRF, CKB, AMIGO1, SLC24A2, SV2A, KCNH2	394	261	13588	1.84989	1	0.538378	50.0716
UP_SEQ_FEATURE	topological domain:Lumenal	22	3.56564	0.0406004	MGAT4B, MGAT5B, WBSCR17, NSG2, FUT10, ACP2, ATP1A2, GALNTL1, RIC3, EXTL1, P4HTM, B3GNT8, ST6GALNAC6, CLGN, PSEN2, CHST8, NSG1, MANEA, ATP6V0A1, B4GALNT3, B3GNT2, EIF2AK3	540	414	16021	1.57659	1	0.893523	49.3358
GOTERM_CC_FAT	GO:0035253~ciliary rootlet	3	0.486224	0.0412739	CROCC, KIF5A, KLC2	415	10	12504	9.03904	0.999989	0.259622	42.5647
GOTERM_BP_FAT	GO:0045184~establishment of protein localization	28	4.53809	0.0413311	RAB3A, RAB3B, NAPG, TIMM17A, NAPB, SYNGR1, NACAD, STXBP5L, AP3B2, APBA2, SCG5, SV2B, RAB6B, APBA1, NSF, SCAMP5, JAKMIP1, STX2, RAB39B, STXBP1, RAB11FIP4, CADPS, RAB11FIP5, RAB36, PSEN2, TOM1, SYTL2, COL1A1	394	656	13588	1.47202	1	0.54295	50.9015
GOTERM_BP_FAT	GO:0016337~cell-cell adhesion	13	2.10697	0.0419301	CADM3, CLSTN2, CDHR1, PCDH10, PCDHB1, PCDH9, L1CAM, CTNNA2, AMIGO1, TTYH1, NCAN, UNCX, CDH23	394	236	13588	1.89972	1	0.5443	51.4159
GOTERM_BP_FAT	GO:0000226~microtubule cytoskeleton organization	8	1.2966	0.0420731	BBS1, BBS2, FMN2, CROCC, TEKT1, TPPP, NEURL1A, TTLL3	394	111	13588	2.48557	1	0.541677	51.538
GOTERM_BP_FAT	GO:0009260~ribonucleotide biosynthetic process	8	1.2966	0.0420731	RP2H, ATP2C2, ATP6V0E2, ATP6V0A1, ATP10D, ATP1A2, IMPDH1, ATP8B3	394	111	13588	2.48557	1	0.541677	51.538
GOTERM_BP_FAT	GO:0050890~cognition	55	8.9141	0.0424925	ADCY3, OLFR984, OLFR116, CNGB1, OLFR1297, OLFR1427, SLC24A2, OLFR1110, OLFR1112, OLFR695, DLG2, CDH23, OLFR1247, CDHR1, OLFR1241, OLFR1384, OLFR1348, CNGA4, CNGA2, OLFR1346, BBS1, GNAL, BBS2, OLFR1301, MTAP1A, PSEN2, OLFR212, MYO5A, RAB3A, GPRC5C, DRD2, GNG13, OLFR727, OLFR279, OLFR1507, SPNB4, PDE1C, OLFR1178, OLFR533, OLFR536, B3GNT2, CNNM4, OLFR1226, OLFR1412, OLFR1260, OMP, NLGN3, ATP1A2, OLF…	394	1480	13588	1.28162	1	0.541476	51.8943
UP_SEQ_FEATURE	repeat:BNR 1	3	0.486224	0.0425102	NEU1, RELN, NEU2	540	10	16021	8.90056	1	0.895359	50.9651
UP_SEQ_FEATURE	repeat:BNR 2	3	0.486224	0.0425102	NEU1, RELN, NEU2	540	10	16021	8.90056	1	0.895359	50.9651
GOTERM_BP_FAT	GO:0016310~phosphorylation	30	4.86224	0.0434559	HTATIP2, STK36, SNCA, BRSK2, BRSK1, CAMKK2, PAK7, STK40, SNRK, TTBK1, PAK3, DCLK3, DYRK4, DYRK2, MAPKBP1, AATK, YSK4, LTK, MAPK10, DAPK1, CDKL4, EPHA5, EPHA7, ATP6V0E2, MAPK4, MAPK15, ATP6V0A1, RELN, EIF2AK3, MAP3K12	394	718	13588	1.44097	1	0.545893	52.7036
GOTERM_BP_FAT	GO:0007611~learning or memory	7	1.13452	0.0440502	ACCN2, DRD2, SLC24A2, PSEN2, TMOD2, NLGN3, ATP1A2	394	89	13588	2.71249	1	0.54712	53.1963
SP_PIR_KEYWORDS	kinase	32	5.18639	0.0447363	STK36, PHKA1, BRSK2, BRSK1, CAMKK2, CKB, PAK7, STK40, SNRK, TTBK1, PAK3, DCLK3, DYRK4, DYRK2, CERK, JAKMIP1, AATK, LTK, MPP3, AK1, LRGUK, MAPK10, CDKL4, DAPK1, EPHA5, EPHA7, MAPK4, MAPK15, MAPK8IP2, EIF2AK3, MAP3K12, PIP4K2B	569	707	17854	1.42021	0.999998	0.266356	45.5972
INTERPRO	IPR003659:Plexin/semaphorin/integrin	5	0.810373	0.0447975	PLXNA3, PLXNA4, SEMA7A, SEMA3E, SEMA4D	520	46	17763	3.713	1	0.6249	50.5897
GOTERM_BP_FAT	GO:0048813~dendrite morphogenesis	3	0.486224	0.0454707	DCX, CTNNA2, DSCAM	394	12	13588	8.62183	1	0.55507	54.3547
GOTERM_MF_FAT	GO:0000287~magnesium ion binding	19	3.07942	0.04604	ADCY3, STK36, BRSK2, ATP10D, BRSK1, ATP1A2, ARL6, ATP2C2, SNRK, PAK3, ENO2, DYRK4, PPM1L, DYRK2, CERK, ATP8B3, MAP3K12, NSF, ACSL6	381	409	13288	1.62019	1	0.403292	49.0967
GOTERM_BP_FAT	GO:0042445~hormone metabolic process	7	1.13452	0.0460991	BBS1, DIO2, CHST8, HFE, SCG5, RELN, DDO	394	90	13588	2.68235	1	0.556439	54.8585
GOTERM_BP_FAT	GO:0046034~ATP metabolic process	7	1.13452	0.0460991	ATP2C2, ATP6V0E2, AK1, ATP6V0A1, ATP10D, ATP1A2, ATP8B3	394	90	13588	2.68235	1	0.556439	54.8585
INTERPRO	IPR002164:Nucleosome assembly protein (NAP)	3	0.486224	0.0463315	TSPYL4, NAP1L5, TSPYL5	520	12	17763	8.5399	1	0.628023	51.7963
GOTERM_BP_FAT	GO:0010720~positive regulation of cell development	5	0.810373	0.046354	AMIGO1, SERPINF1, DRD2, XRCC6, SEMA4D	394	47	13588	3.66886	1	0.554814	55.0613
UP_SEQ_FEATURE	nucleotide phosphate-binding region:ATP	41	6.64506	0.0472959	MYO5A, KIF27, STK36, BRSK2, ATP10D, BRSK1, KIF9, CAMKK2, CKB, ACSBG1, PAK7, STK40, SNRK, TTBK1, PAK3, DCLK3, DYRK4, DYRK2, NSF, AATK, NMNAT2, KIF3B, KIF3A, LTK, MAGI1, KIF5A, AK1, LRGUK, MAPK10, KIF3C, CARNS1, CDKL4, DAPK1, EPHA5, KIF1A, EPHA7, MAPK4, MAPK15, EIF2AK3, MAP3K12, CACNA1B	540	907	16021	1.34113	1	0.911463	54.8346
GOTERM_BP_FAT	GO:0055082~cellular chemical homeostasis	14	2.26904	0.0481332	MYO5A, HCN2, SLC8A1, SNCA, NLGN3, ATP1A2, KCNA5, PEX5L, TRF, CKB, AMIGO1, SLC24A2, SV2A, KCNH2	394	268	13588	1.80158	1	0.565123	56.4536
UP_SEQ_FEATURE	repeat:LRR 6	12	1.94489	0.0485053	AMIGO1, LINGO1, PXDN, STK11IP, RTN4RL1, LRRC43, LRRN1, LRRC48, LRGUK, FBXL16, SLIT1, FBXL2	540	185	16021	1.92444	1	0.909195	55.7661
GOTERM_BP_FAT	GO:0009141~nucleoside triphosphate metabolic process	8	1.2966	0.0493157	RP2H, ATP2C2, ATP6V0E2, AK1, ATP6V0A1, ATP10D, ATP1A2, ATP8B3	394	115	13588	2.39912	1	0.570539	57.3563
UP_SEQ_FEATURE	region of interest:Segment H5 (pore-forming)	4	0.648298	0.0503171	KCNS3, KCNB1, KCNH2, KCNH3	540	25	16021	4.74696	1	0.909745	57.1278
UP_SEQ_FEATURE	domain:EGF-like 7	4	0.648298	0.0503171	DNER, RELN, ODZ2, SLIT1	540	25	16021	4.74696	1	0.909745	57.1278
GOTERM_BP_FAT	GO:0006468~protein amino acid phosphorylation	27	4.37601	0.0508908	HTATIP2, STK36, BRSK2, BRSK1, CAMKK2, PAK7, SNRK, STK40, PAK3, TTBK1, DCLK3, DYRK4, DYRK2, MAPKBP1, AATK, LTK, YSK4, MAPK10, CDKL4, DAPK1, EPHA5, EPHA7, MAPK4, MAPK15, RELN, EIF2AK3, MAP3K12	394	640	13588	1.45493	1	0.578687	58.5315
INTERPRO	IPR017978:GPCR, family 3, C-terminal	4	0.648298	0.0516687	GPR158, GPRC5C, GABBR1, GABBR2	520	29	17763	4.71167	1	0.659816	55.7832
INTERPRO	IPR005225:Small GTP-binding protein	10	1.62075	0.0518016	RND2, RAB3A, RAB3B, DIRAS1, RASL11A, RAB39B, RAB36, RHOQ, RAB6B, ARL6	520	164	17763	2.0829	1	0.65172	55.8784
GOTERM_BP_FAT	GO:0009201~ribonucleoside triphosphate biosynthetic process	7	1.13452	0.0525969	RP2H, ATP2C2, ATP6V0E2, ATP6V0A1, ATP10D, ATP1A2, ATP8B3	394	93	13588	2.59582	1	0.587481	59.77
GOTERM_BP_FAT	GO:0009206~purine ribonucleoside triphosphate biosynthetic process	7	1.13452	0.0525969	RP2H, ATP2C2, ATP6V0E2, ATP6V0A1, ATP10D, ATP1A2, ATP8B3	394	93	13588	2.59582	1	0.587481	59.77
GOTERM_BP_FAT	GO:0050805~negative regulation of synaptic transmission	3	0.486224	0.0527322	DRD2, SLC24A2, STXBP1	394	13	13588	7.95861	1	0.584917	59.8667
GOTERM_CC_FAT	GO:0031253~cell projection membrane	5	0.810373	0.0530378	BBS2, SLC1A2, BBS7, TTYH1, TTC8	415	43	12504	3.5035	1	0.315234	51.1753
PIR_SUPERFAMILY	PIRSF038692:gamma-aminobutyric acid B receptor	2	0.324149	0.0533527	GABBR1, GABBR2	221	2	8136	36.8145	0.999995	0.912349	50.2894
GOTERM_BP_FAT	GO:0040007~growth	11	1.78282	0.0540452	MYO5A, BBS1, SLC1A2, RASGRP4, NCAPG2, PSEN2, APBA2, SOCS5, DCX, APBA1, BMP6	394	193	13588	1.9656	1	0.590657	60.794
INTERPRO	IPR003961:Fibronectin, type III	11	1.78282	0.0543265	EPHA5, NCAM2, EPHA7, FLRT1, UMODL1, BZRAP1, LRRN1, L1CAM, D130043K22RIK, ASTN2, DSCAM	520	191	17763	1.96731	1	0.660829	57.6515
GOTERM_BP_FAT	GO:0009145~purine nucleoside triphosphate biosynthetic process	7	1.13452	0.0548805	RP2H, ATP2C2, ATP6V0E2, ATP6V0A1, ATP10D, ATP1A2, ATP8B3	394	94	13588	2.5682	1	0.59296	61.3733
SMART	SM00220:S_TKc	15	2.43112	0.0554336	STK36, BRSK2, MAPK10, BRSK1, DAPK1, CDKL4, CAMKK2, PAK7, SNRK, PAK3, MAPK4, MAPK15, DCLK3, DYRK4, DYRK2	302	265	9131	1.71142	0.999967	0.724808	50.4955
SMART	SM00082:LRRCT	7	1.13452	0.0556912	AMIGO1, LINGO1, FLRT1, PXDN, RTN4RL1, LRRN1, SLIT1	302	83	9131	2.54995	0.999969	0.684124	50.6617
GOTERM_CC_FAT	GO:0044430~cytoskeletal part	35	5.67261	0.0557039	MYO5A, APC2, KIF27, CROCC, TTLL5, ABCA2, TTLL6, DNAHC11, TTC8, KIF9, TTLL7, KLC2, TTLL3, SPNB4, TEKT1, KIFAP3, MTAP9, MTAP6, DLG2, CDH23, JAKMIP1, ANKS1B, KIF3B, KIF3A, DLGAP3, KIF5A, KIF3C, EML6, EML5, EML2, KIF1A, MTAP1A, MAPRE2, DNM1, CALM1	415	774	12504	1.36247	1	0.3218	52.9531
GOTERM_BP_FAT	GO:0008016~regulation of heart contraction	5	0.810373	0.0560095	SLC8A1, DRD2, ATP1A2, HCN4, CACNA1B	394	50	13588	3.44873	1	0.597193	62.1436
INTERPRO	IPR002165:Plexin	4	0.648298	0.0562086	PLXNA3, PLXNA4, SEMA7A, SEMA4D	520	30	17763	4.55462	1	0.665049	58.9296
GOTERM_BP_FAT	GO:0051823~regulation of synapse structural plasticity	2	0.324149	0.0570107	NCAN, CTNNA2	394	2	13588	34.4873	1	0.600469	62.8146
GOTERM_BP_FAT	GO:0009142~nucleoside triphosphate biosynthetic process	7	1.13452	0.0572233	RP2H, ATP2C2, ATP6V0E2, ATP6V0A1, ATP10D, ATP1A2, ATP8B3	394	95	13588	2.54117	1	0.598496	62.9556
GOTERM_BP_FAT	GO:0042391~regulation of membrane potential	8	1.2966	0.0573043	MYO5A, AMIGO1, HCN2, SNCA, NLGN3, KCNA5, KCNH2, PEX5L	394	119	13588	2.31847	1	0.595686	63.0093
INTERPRO	IPR001819:Chromogranin A/B	2	0.324149	0.057584	CHGA, CHGB	520	2	17763	34.1596	1	0.665748	59.8407
INTERPRO	IPR018080:Band 7/stomatin-like, conserved site	2	0.324149	0.057584	STOM, STOML3	520	2	17763	34.1596	1	0.665748	59.8407
GOTERM_CC_FAT	GO:0005871~kinesin complex	3	0.486224	0.0579662	KIF5A, KIFAP3, KLC2	415	12	12504	7.53253	1	0.326115	54.4145
GOTERM_MF_FAT	GO:0004707~MAP kinase activity	3	0.486224	0.0591705	MAPK4, MAPK15, MAPK10	381	14	13288	7.47357	1	0.479677	58.2638
GOTERM_BP_FAT	GO:0007632~visual behavior	4	0.648298	0.0594091	SLC1A2, DRD2, NLGN3, ATP1A2	394	31	13588	4.44998	1	0.605997	64.3768
UP_SEQ_FEATURE	repeat:WD 14	3	0.486224	0.0596589	EML6, EML5, STXBP5L	540	12	16021	7.41713	1	0.937345	63.5459
GOTERM_BP_FAT	GO:0043954~cellular component maintenance	3	0.486224	0.0603722	BBS2, CDHR1, CNGB1	394	14	13588	7.39014	1	0.608793	64.9865
GOTERM_BP_FAT	GO:0051970~negative regulation of transmission of nerve impulse	3	0.486224	0.0603722	DRD2, SLC24A2, STXBP1	394	14	13588	7.39014	1	0.608793	64.9865
UP_SEQ_FEATURE	glycosylation site:N-linked (GlcNAc...)	132	21.3938	0.0611893	ADCY3, SYT1, KCNC4, CADM3, PLXNA4, SCN3B, EFNA3, TSPAN7, L1CAM, SYP, LPHN3, FAM171B, APOD, SERPINE2, ELOVL4, SEMA7A, SLC4A4, ODZ2, CDH23, CDHR1, FUT10, 9330182L06RIK, PTPRR, 3632451O06RIK, LPCAT4, CNGA2, PCOLCE2, NCAM2, IGSF8, SERPINF1, LRP11, COL1A2, RELN, NEU1, COL1A1, MFAP4, EIF2AK3, ABCA7, MGAT5B, DRD2, KCNA2, GCNT7, HFE, ABCA2, ACP2, KCNA6, ASTN2, KCNA5, EXTL1, TRF, ABCA5, B3GNT8, PTPLB, TTY…	540	3444	16021	1.13712	1	0.936183	64.5071
INTERPRO	IPR003585:Neurexin/syndecan/glycophorin C	3	0.486224	0.0614894	CADM3, NRXN2, SDC3	520	14	17763	7.31992	1	0.682263	62.3257
SP_PIR_KEYWORDS	membrane trafficking	3	0.486224	0.0625043	RAB3A, CPLX2, STX2	569	13	17854	7.24104	1	0.347448	57.6196
SP_PIR_KEYWORDS	differentiation	22	3.56564	0.0631351	ZBTB7B, HTATIP2, L1CAM, 2510003E04RIK, TTLL7, RGNEF, SLIT1, RUFY3, MLF1, CTNNA2, AMIGO1, CLGN, GMCL1, SERPINE2, RASGRP4, SEMA7A, DNER, SEMA3E, SEMA4D, DCX, BMP6, UNCX	569	460	17854	1.50068	1	0.34409	57.9973
UP_SEQ_FEATURE	metal ion-binding site:Calcium 1	5	0.810373	0.0638843	SYT1, SYT4, NPTX2, SYT11, SYT7	540	45	16021	3.2965	1	0.938402	66.1421
SMART	SM00423:PSI	5	0.810373	0.064046	PLXNA3, PLXNA4, SEMA7A, SEMA3E, SEMA4D	302	46	9131	3.28642	0.999994	0.698209	55.7819
GOTERM_BP_FAT	GO:0007254~JNK cascade	4	0.648298	0.0642031	MAPK8IP2, MAPK10, FGF12, MAPKBP1	394	32	13588	4.31091	1	0.628884	67.316
GOTERM_BP_FAT	GO:0017157~regulation of exocytosis	4	0.648298	0.0642031	RAB3A, RAB3B, SYT4, SCAMP5	394	32	13588	4.31091	1	0.628884	67.316
GOTERM_CC_FAT	GO:0005584~collagen type I	2	0.324149	0.0651251	COL1A2, COL1A1	415	2	12504	30.1301	1	0.352425	58.7673
GOTERM_BP_FAT	GO:0051960~regulation of nervous system development	9	1.45867	0.06567	AMIGO1, LINGO1, PLXNA3, SERPINF1, DRD2, XRCC6, SEMA4D, EIF2AK3, TRF	394	148	13588	2.0972	1	0.634239	68.1688
INTERPRO	IPR002909:Cell surface receptor IPT/TIG	4	0.648298	0.0658327	PLXNA3, PLXNA4, EBF4, NFATC1	520	32	17763	4.26995	1	0.699885	64.9203
UP_SEQ_FEATURE	repeat:WD 25	2	0.324149	0.0661568	EML6, EML5	540	2	16021	29.6685	1	0.939322	67.4656
UP_SEQ_FEATURE	repeat:WD 27	2	0.324149	0.0661568	EML6, EML5	540	2	16021	29.6685	1	0.939322	67.4656
UP_SEQ_FEATURE	repeat:WD 28	2	0.324149	0.0661568	EML6, EML5	540	2	16021	29.6685	1	0.939322	67.4656
UP_SEQ_FEATURE	repeat:WD 29	2	0.324149	0.0661568	EML6, EML5	540	2	16021	29.6685	1	0.939322	67.4656
UP_SEQ_FEATURE	repeat:WD 24	2	0.324149	0.0661568	EML6, EML5	540	2	16021	29.6685	1	0.939322	67.4656
UP_SEQ_FEATURE	repeat:WD 26	2	0.324149	0.0661568	EML6, EML5	540	2	16021	29.6685	1	0.939322	67.4656
UP_SEQ_FEATURE	repeat:WD 23	2	0.324149	0.0661568	EML6, EML5	540	2	16021	29.6685	1	0.939322	67.4656
UP_SEQ_FEATURE	repeat:WD 22	2	0.324149	0.0661568	EML6, EML5	540	2	16021	29.6685	1	0.939322	67.4656
GOTERM_MF_FAT	GO:0015631~tubulin binding	6	0.972447	0.0662869	MYO5A, RAB11FIP5, APC2, TPPP, MTAP6, MAPRE2	381	76	13288	2.75342	1	0.512597	62.5654
UP_SEQ_FEATURE	repeat:LRR 2	15	2.43112	0.0663069	PXDN, STK11IP, RTN4RL1, LRRC43, LRRC45, LRGUK, LRRC48, SLIT1, AMIGO1, LINGO1, LRRC3B, LRRN1, SPEF2, FBXL16, FBXL2	540	266	16021	1.67304	1	0.934528	67.5513
UP_SEQ_FEATURE	repeat:LRR 1	15	2.43112	0.0663069	PXDN, STK11IP, RTN4RL1, LRRC43, LRRC45, LRGUK, LRRC48, SLIT1, AMIGO1, LINGO1, LRRC3B, LRRN1, SPEF2, FBXL16, FBXL2	540	266	16021	1.67304	1	0.934528	67.5513
UP_SEQ_FEATURE	domain:Sema	4	0.648298	0.0666173	PLXNA4, SEMA7A, SEMA3E, SEMA4D	540	28	16021	4.23836	1	0.930128	67.7278
GOTERM_BP_FAT	GO:0021543~pallium development	5	0.810373	0.0666611	BBS1, BBS2, PLXNA3, BCAN, RELN	394	53	13588	3.25352	1	0.63673	68.7331
UP_SEQ_FEATURE	mutagenesis site	33	5.34846	0.0679124	UCHL1, BRSK2, TTLL7, MLF1, MMP24, ACSBG1, PAK3, BOK, DNER, ANO2, SCG5, CRY1, SNAP25, FBXO45, AATK, PARD6B, HCN2, TRPM5, PTPRR, ARID3A, RGNEF, TMPRSS6, PTP4A3, USP21, BRDT, RELN, PPM1L, SYTL2, ADAM22, HDAC9, EIF2AK3, UNC13A, MAP3K12	540	723	16021	1.35416	1	0.928587	68.4546
GOTERM_BP_FAT	GO:0001975~response to amphetamine	3	0.486224	0.0683629	GNAL, DRD2, DDIT3	394	15	13588	6.89746	1	0.643149	69.6801
GOTERM_BP_FAT	GO:0030010~establishment of cell polarity	3	0.486224	0.0683629	FOXJ1, BRSK2, BRSK1	394	15	13588	6.89746	1	0.643149	69.6801
UP_SEQ_FEATURE	glycosylation site:O-linked (Xyl...) (glycosaminoglycan)	3	0.486224	0.0689754	SPOCK2, SPOCK1, SDC3	540	13	16021	6.84658	1	0.926437	69.0397
INTERPRO	IPR001478:PDZ/DHR/GLGF	9	1.45867	0.0690513	PARD6B, MAGI1, RGS3, MPP2, MPP3, APBA2, DLG2, APBA1, PDZD4	520	148	17763	2.07727	1	0.709944	66.7341
GOTERM_BP_FAT	GO:0021761~limbic system development	4	0.648298	0.0691696	BBS1, BBS2, PLXNA3, BCAN	394	33	13588	4.18028	1	0.644463	70.1195
GOTERM_CC_FAT	GO:0031226~intrinsic to plasma membrane	26	4.21394	0.0696271	KCNC4, CALY, RTN4RL1, KCNA2, KCNA6, KCNA5, KCNS3, SLC1A2, SPNB4, SLC24A4, SCN9A, SLC4A4, SCN5A, ODZ2, KCNB1, CDHR1, SYT11, PCDH10, PCDH9, SLC6A17, STOM, ACCN2, EPHA7, PSEN2, KCTD17, KCNH2	415	552	12504	1.41917	1	0.365449	61.3044
GOTERM_BP_FAT	GO:0051241~negative regulation of multicellular organismal process	7	1.13452	0.0698262	BBS2, DRD2, SLC24A2, STXBP1, ATP1A2, TMPRSS6, EIF2AK3	394	100	13588	2.41411	1	0.644936	70.4727
GOTERM_BP_FAT	GO:0051046~regulation of secretion	8	1.2966	0.0707101	RAB3A, RAB3B, SYT4, DRD2, SNCA, SCG5, SYTL2, SCAMP5	394	125	13588	2.20719	1	0.646631	70.9421
UP_SEQ_FEATURE	lipid moiety-binding region:S-palmitoyl cysteine	11	1.78282	0.0718494	STOM, RP2H, SYT1, GNAL, GOLGA7B, KCNA2, MTAP6, KCNA6, KCNA5, SNAP25, DLG2	540	175	16021	1.86488	1	0.929409	70.5708
UP_SEQ_FEATURE	compositionally biased region:Poly-Gln	9	1.45867	0.0722918	FMN2, CHGA, PLEKHM3, MAGI1, MTAP1A, BSN, OLIG1, A830018L16RIK, PPP1R14C	540	130	16021	2.05397	1	0.925681	70.8
GOTERM_BP_FAT	GO:0007601~visual perception	7	1.13452	0.0725245	MYO5A, BBS2, CNNM4, GPRC5C, CDHR1, CNGB1, RD3	394	101	13588	2.39021	1	0.65322	71.8836
UP_SEQ_FEATURE	repeat:WD 8	5	0.810373	0.0726493	EML2, MAPKBP1, EML6, EML5, STXBP5L	540	47	16021	3.15623	1	0.921717	70.9841
UP_SEQ_FEATURE	compositionally biased region:Poly-Thr	5	0.810373	0.0726493	SNAP91, 1700026J04RIK, NDRG4, TMEM184B, PCOLCE2	540	47	16021	3.15623	1	0.921717	70.9841
INTERPRO	IPR011990:Tetratricopeptide-like helical	9	1.45867	0.0734051	NAPG, TMTC1, TTC9, KLC2, NAPB, TTC8, SGTB, PEX5L, TTC21A	520	150	17763	2.04958	1	0.725085	69.0484
GOTERM_BP_FAT	GO:0019725~cellular homeostasis	16	2.59319	0.0736759	MYO5A, HCN2, SLC8A1, SNCA, NLGN3, ATP1A2, KCNA5, PEX5L, TRF, DDIT3, CKB, AMIGO1, DNAJC16, SLC24A2, SV2A, KCNH2	394	343	13588	1.60874	1	0.656181	72.466
SMART	SM00225:BTB	11	1.78282	0.0740019	ZBTB7B, KCNS3, KLHL5, KCNC4, GMCL1, SPNB4, KCNA2, KCNB1, KCTD17, KCNA6, KCNA5	302	180	9131	1.8477	0.999999	0.717782	61.2439
SP_PIR_KEYWORDS	proteoglycan	5	0.810373	0.0741255	SPOCK2, BCAN, SPOCK1, NCAN, SDC3	569	50	17854	3.13779	1	0.385664	64.0986
INTERPRO	IPR006210:EGF-like	11	1.78282	0.0751621	UMODL1, NRXN2, FAM5B, ADAM23, DNER, BCAN, RELN, ADAM22, NCAN, ODZ2, SLIT1	520	203	17763	1.85101	1	0.726494	69.939
SMART	SM00294:4.1m	3	0.486224	0.0759355	CADM3, NRXN2, SDC3	302	14	9131	6.47895	0.999999	0.696138	62.23
GOTERM_CC_FAT	GO:0043198~dendritic shaft	3	0.486224	0.0765513	ACCN2, SLC1A2, CACNA1B	415	14	12504	6.45645	1	0.387686	64.9263
GOTERM_CC_FAT	GO:0005887~integral to plasma membrane	25	4.05186	0.0767744	KCNC4, CALY, KCNA2, SYT11, CDHR1, KCNB1, PCDH10, PCDH9, KCNA6, KCNA5, SLC6A17, ACCN2, KCNS3, STOM, EPHA7, SLC1A2, SLC24A4, SPNB4, PSEN2, SCN9A, KCTD17, SLC4A4, KCNH2, ODZ2, SCN5A	415	531	12504	1.41856	1	0.381875	65.0377
INTERPRO	IPR019775:WD40 repeat, conserved site	13	2.10697	0.0770387	EML2, CORO2A, WDR54, SPNB4, WDR17, AHI1, GNB5, DNAHC11, MAPKBP1, EML6, PPP2R2C, EML5, STXBP5L	520	258	17763	1.72122	1	0.728429	70.8637
INTERPRO	IPR015539:Olfactory receptor MOR103	3	0.486224	0.0780644	OLFR6, OLFR1348, OLFR1346	520	16	17763	6.40493	1	0.726293	71.3579
PIR_SUPERFAMILY	PIRSF000206:cytochrome-b5 reductase	2	0.324149	0.0789566	CYB5R1, CYB5R2	221	3	8136	24.543	1	0.952317	64.9535
PIR_SUPERFAMILY	PIRSF002806:synaptic vesicle protein SV2	2	0.324149	0.0789566	SV2B, SV2A	221	3	8136	24.543	1	0.952317	64.9535
PIR_SUPERFAMILY	PIRSF002270:aggrecan	2	0.324149	0.0789566	BCAN, NCAN	221	3	8136	24.543	1	0.952317	64.9535
INTERPRO	IPR013098:Immunoglobulin I-set	8	1.2966	0.0790122	LINGO1, NCAM2, PXDN, LRRN1, L1CAM, KIRREL2, KIRREL3, DSCAM	520	127	17763	2.15179	1	0.723864	71.8075
GOTERM_BP_FAT	GO:0031098~stress-activated protein kinase signaling pathway	4	0.648298	0.079603	MAPK8IP2, MAPK10, FGF12, MAPKBP1	394	35	13588	3.94141	1	0.682636	75.2892
UP_SEQ_FEATURE	domain:PH	12	1.94489	0.0798173	PLCL2, CADPS, 4933407C03RIK, ARHGEF3, OSBP2, KIF1A, PLEKHB1, PSD, DOK4, RGNEF, DNM1, ELMO2	540	202	16021	1.76249	1	0.935493	74.4523
GOTERM_BP_FAT	GO:0042592~homeostatic process	24	3.88979	0.0818019	MYO5A, HCN2, SLC8A1, NCDN, DRD2, SNCA, HFE, CIDEA, ABCA2, NLGN3, ATP1A2, KCNA5, PEX5L, DDIT3, TRF, CKB, AMIGO1, BBS1, PKNOX1, DNAJC16, SLC24A2, SV2A, KCNH2, SLC4A4	394	584	13588	1.41729	1	0.690005	76.2654
UP_SEQ_FEATURE	repeat:LRR 5	12	1.94489	0.0819789	AMIGO1, LINGO1, PXDN, STK11IP, RTN4RL1, LRRC43, LRRN1, LRRC48, LRGUK, FBXL16, SLIT1, FBXL2	540	203	16021	1.7538	1	0.93616	75.4192
UP_SEQ_FEATURE	region of interest:Calmodulin-binding	5	0.810373	0.0819917	SLC8A1, PHKA1, MTAP6, CAMKK2, DAPK1	540	49	16021	3.0274	1	0.931971	75.4248
UP_SEQ_FEATURE	domain:Protein kinase	23	3.72771	0.0822191	LTK, STK36, BRSK2, MAPK10, BRSK1, CAMKK2, DAPK1, CDKL4, EPHA5, PAK7, EPHA7, STK40, SNRK, TTBK1, PAK3, MAPK4, MAPK15, DCLK3, DYRK4, DYRK2, EIF2AK3, MAP3K12, AATK	540	476	16021	1.43356	1	0.928234	75.5245
INTERPRO	IPR011333:BTB/POZ fold	10	1.62075	0.0822193	ZBTB7B, KCNS3, KLHL5, KCNC4, GMCL1, SPNB4, KCNA2, KCNB1, KCNA6, KCNA5	520	180	17763	1.89776	1	0.731818	73.2804
INTERPRO	IPR001849:Pleckstrin homology	13	2.10697	0.0822813	4933407C03RIK, ARHGEF3, OSBP2, PLEKHM3, RGNEF, PLCL2, CADPS, KIF1A, PLEKHB1, PSD, SPNB4, DOK4, DNM1	520	261	17763	1.70144	1	0.725481	73.3082
GOTERM_BP_FAT	GO:0007612~learning	5	0.810373	0.0823702	ACCN2, DRD2, SLC24A2, NLGN3, ATP1A2	394	57	13588	3.0252	1	0.689689	76.5118
GOTERM_CC_FAT	GO:0005624~membrane fraction	24	3.88979	0.0824492	JPH3, SLC8A1, STX2, SNCA, BSN, ACP2, L1CAM, CNGB1, ATP1A2, ACSBG1, ACCN2, SYP, SLC17A6, RASGRP4, SLC24A2, SNPH, PSEN2, SYTL2, CERK, PPP1R14C, SNAP25, ATP8B3, ACSL6, JAKMIP1	415	510	12504	1.41789	1	0.397659	67.7616
KEGG_PATHWAY	mmu04512:ECM-receptor interaction	6	0.972447	0.0828463	COL1A2, RELN, SV2B, SV2A, COL1A1, SDC3	162	83	5738	2.56046	0.999865	0.988365	61.9098
INTERPRO	IPR003591:Leucine-rich repeat, typical subtype	8	1.2966	0.0842372	AMIGO1, LINGO1, FLRT1, PXDN, RTN4RL1, LRRC3B, LRRN1, SLIT1	520	129	17763	2.11843	1	0.727678	74.1699
GOTERM_BP_FAT	GO:0007412~axon target recognition	2	0.324149	0.0842884	UCHL1, STXBP1	394	3	13588	22.9915	1	0.695498	77.3257
GOTERM_BP_FAT	GO:0048755~branching morphogenesis of a nerve	2	0.324149	0.0842884	EPHA7, DRD2	394	3	13588	22.9915	1	0.695498	77.3257
UP_SEQ_FEATURE	metal ion-binding site:Calcium 3	4	0.648298	0.0850002	SYT1, SYT4, SYT11, SYT7	540	31	16021	3.8282	1	0.930534	76.7132
INTERPRO	IPR001990:Chromogranin/secretogranin	2	0.324149	0.0851226	CHGA, CHGB	520	3	17763	22.7731	1	0.725165	74.5515
INTERPRO	IPR018054:Chromogranin, conserved site	2	0.324149	0.0851226	CHGA, CHGB	520	3	17763	22.7731	1	0.725165	74.5515
INTERPRO	IPR000744:NSF attachment protein	2	0.324149	0.0851226	NAPG, NAPB	520	3	17763	22.7731	1	0.725165	74.5515
INTERPRO	IPR003973:Potassium channel, voltage dependent, Kv2	2	0.324149	0.0851226	KCNS3, KCNB1	520	3	17763	22.7731	1	0.725165	74.5515
INTERPRO	IPR003950:Potassium channel, voltage-dependent, ELK	2	0.324149	0.0851226	KCNH3, KCNH4	520	3	17763	22.7731	1	0.725165	74.5515
INTERPRO	IPR005988:Synaptic vesicle protein SV2	2	0.324149	0.0851226	SV2B, SV2A	520	3	17763	22.7731	1	0.725165	74.5515
INTERPRO	IPR002455:GPCR, family 3, gamma-aminobutyric acid receptor, type B	2	0.324149	0.0851226	GABBR1, GABBR2	520	3	17763	22.7731	1	0.725165	74.5515
GOTERM_BP_FAT	GO:0001964~startle response	3	0.486224	0.0852914	DRD2, FABP7, CTNNA2	394	17	13588	6.086	1	0.697091	77.7406
GOTERM_CC_FAT	GO:0005891~voltage-gated calcium channel complex	3	0.486224	0.0864535	CACNA1H, CACNB3, CACNA1B	415	15	12504	6.02602	1	0.40629	69.5642
GOTERM_CC_FAT	GO:0034704~calcium channel complex	3	0.486224	0.0864535	CACNA1H, CACNB3, CACNA1B	415	15	12504	6.02602	1	0.40629	69.5642
SMART	SM00429:IPT	4	0.648298	0.0872219	PLXNA3, PLXNA4, EBF4, NFATC1	302	32	9131	3.77939	1	0.719352	67.5401
GOTERM_MF_FAT	GO:0019992~diacylglycerol binding	5	0.810373	0.0880084	PLEKHM3, RASGRP4, RGNEF, UNC13C, UNC13A	381	59	13288	2.95565	1	0.611229	73.2809
GOTERM_MF_FAT	GO:0019888~protein phosphatase regulator activity	4	0.648298	0.0883423	PPP2R5B, PPP1R1A, PPP1R14C, PPP2R2C	381	37	13288	3.77045	1	0.604957	73.4207
GOTERM_BP_FAT	GO:0006754~ATP biosynthetic process	6	0.972447	0.0887804	ATP2C2, ATP6V0E2, ATP6V0A1, ATP10D, ATP1A2, ATP8B3	394	82	13588	2.52346	1	0.709373	79.129
INTERPRO	IPR003579:Ras small GTPase, Rab type	5	0.810373	0.0891611	RAB3A, RAB3B, RAB39B, RAB36, RAB6B	520	58	17763	2.94479	1	0.736058	76.2257
UP_SEQ_FEATURE	active site:Proton acceptor	30	4.86224	0.0903421	PXDN, HTATIP2, STK36, BRSK2, BRSK1, CAMKK2, PAK7, STK40, SNRK, TTBK1, PAK3, ENO2, DCLK3, DYRK4, DYRK2, AATK, CPT1C, LTK, EPHX4, MAPK10, CDKL4, DAPK1, EPHA5, EPHA7, MAPK4, MAPK15, NEU1, EIF2AK3, NEU2, MAP3K12	540	662	16021	1.34449	1	0.938018	78.846
SP_PIR_KEYWORDS	heparan sulfate	3	0.486224	0.0903818	SPOCK2, SPOCK1, SDC3	569	16	17854	5.88335	1	0.443741	71.6347
GOTERM_BP_FAT	GO:0060627~regulation of vesicle-mediated transport	6	0.972447	0.0923585	RAB3A, RAB3B, CALY, SYT4, SNPH, SCAMP5	394	83	13588	2.49306	1	0.721391	80.468
INTERPRO	IPR008250:ATPase, P-type, ATPase-associated region	4	0.648298	0.0928688	ATP2C2, ATP10D, ATP1A2, ATP8B3	520	37	17763	3.69293	1	0.744934	77.6715
INTERPRO	IPR018303:ATPase, P-type phosphorylation site	4	0.648298	0.0928688	ATP2C2, ATP10D, ATP1A2, ATP8B3	520	37	17763	3.69293	1	0.744934	77.6715
INTERPRO	IPR001757:ATPase, P-type, K/Mg/Cd/Cu/Zn/Na/Ca/Na/H-transporter	4	0.648298	0.0928688	ATP2C2, ATP10D, ATP1A2, ATP8B3	520	37	17763	3.69293	1	0.744934	77.6715
SP_PIR_KEYWORDS	magnesium	19	3.07942	0.0964146	ADCY3, STK36, BRSK2, ATP10D, BRSK1, ATP1A2, ARL6, ATP2C2, SNRK, PAK3, ENO2, DYRK4, PPM1L, DYRK2, CERK, ATP8B3, MAP3K12, NSF, ACSL6	569	403	17854	1.47935	1	0.459167	74.0373
GOTERM_MF_FAT	GO:0008017~microtubule binding	5	0.810373	0.0966534	MYO5A, APC2, TPPP, MTAP6, MAPRE2	381	61	13288	2.85874	1	0.632082	76.6889
UP_SEQ_FEATURE	repeat:Alpha-2	2	0.324149	0.0975784	SLC8A1, SLC24A4	540	3	16021	19.779	1	0.947729	81.4438
UP_SEQ_FEATURE	region of interest:BOTA-binding	2	0.324149	0.0975784	SV2B, SV2A	540	3	16021	19.779	1	0.947729	81.4438
UP_SEQ_FEATURE	repeat:Alpha-1	2	0.324149	0.0975784	SLC8A1, SLC24A4	540	3	16021	19.779	1	0.947729	81.4438
GOTERM_CC_FAT	GO:0030662~coated vesicle membrane	5	0.810373	0.0978381	SYP, SYT1, SLC17A6, SYN2, SV2B	415	53	12504	2.84246	1	0.44083	74.1931
UP_SEQ_FEATURE	metal ion-binding site:Calcium 1; via carbonyl oxygen	4	0.648298	0.098319	SYT1, SYT4, NPTX2, SYT11	540	33	16021	3.59618	1	0.945684	81.692
INTERPRO	IPR003598:Immunoglobulin subtype 2	10	1.62075	0.0983245	LINGO1, NCAM2, CADM3, PXDN, LRRN1, L1CAM, KIRREL2, JAM3, KIRREL3, DSCAM	520	187	17763	1.82672	1	0.759781	79.6503
INTERPRO	IPR006020:Phosphotyrosine interaction region	4	0.648298	0.0987488	ANKS1B, MAPK8IP2, APBA2, APBA1	520	38	17763	3.59575	1	0.755566	79.7971
SMART	SM00060:FN3	11	1.78282	0.0999714	EPHA5, NCAM2, EPHA7, FLRT1, UMODL1, BZRAP1, LRRN1, L1CAM, D130043K22RIK, ASTN2, DSCAM	302	191	9131	1.74129	1	0.743788	72.7082
