# Supplementary material for: Lamin B1 is required for mature neuron-specific gene expression during olfactory sensory neuron differentiation
Source: Nat Commun. 2017 Apr 20;8:15098. doi: 10.1038/ncomms15098 (PMC5411488; doi:10.1038/ncomms15098)
Supplement: Supplementary Data 5 — Lists of genes involved in odorant receptor regulation and nuclear lamina components used for comparative analysis. [file ncomms15098-s6.xlsx]

## Sheet: Table5.txt
Odorant_Expression	Lamina_genes
Adcy3	Lbr
Atf5	Ankle1
Bptf	Emd
Dnmt3a	Banf1
Ebf1	Lemd3
Ebf2	Lemd1
Ebf3	Lemd2
Ebf4	Lap2
Efna5	Tor1aip1
Eif2ak3	Lmna
Emx2	Lmnb1
Epha5	Lmnb2
Gnal	Rb1
Gnas	Nup153
Gnb1	Nup98
Gng13	Nup93
Gng8	Cbx5
Kdm1a	Syne1
Kirrel2	Syne2
Kirrel3	Zfp239
Kmt1c	Gmcl1
Kmt1d	Srebf1
Lbr	Sun1
Lhx2	Sun2
Lmna	Nup35
Nrp1	Nup37
Nrp2	Nup43
Plxna1	Nup50
Robo2	Nup54
Rtp1	Nup62
Rtp2	Nup84
S100a5	Nup88
Sema3a	Nup93
Sema3F	Nup98
Zfp423	Nup107
	Nup133
	Nup155
	Nup160
	Nup188
	Nup205
	Nup210
	Nup214
	Pom121
	Smad1
	Smad2
